# Supplementary material for: 5,5′-Diethyl-2,2′-(triazene-1,3-di­yl)di-1,3,4-thia­diazole
Source: Acta Crystallogr Sect E Struct Rep Online. 2008 Oct 22;64(Pt 11):o2166. doi: 10.1107/S1600536808033941 (PMC2959579; doi:10.1107/S1600536808033941)
Supplement: Supplementary file 2 [file e-64-o2166-Isup2.hkl]

# 
# h,k,l, Fc-squared, Fo-squared, sigma(Fo-squared) and status flag 
# 
data_I
_shelx_title ' Z in P2(1)/c' 
_shelx_refln_list_code          4 
_shelx_F_calc_maximum      188.99 
_exptl_crystal_F_000       560.00 
_reflns_d_resolution_high  0.8322 
 
loop_ 
 _symmetry_equiv_pos_as_xyz 
 'x, y, z' 
 '-x, y+1/2, -z+1/2' 
 '-x, -y, -z' 
 'x, -y-1/2, z-1/2' 
 
_cell_length_a    12.1880 
_cell_length_b     9.1460 
_cell_length_c    12.7900 
_cell_angle_alpha  90.000 
_cell_angle_beta  110.990 
_cell_angle_gamma  90.000 
 
_shelx_F_squared_multiplier     1.000 
 
loop_ 
 _refln_index_h 
 _refln_index_k 
 _refln_index_l 
 _refln_F_squared_calc 
 _refln_F_squared_meas 
 _refln_F_squared_sigma 
 _refln_observed_status 
   1   0   0     8560.86     9343.76    104.20 o 
   2   0   0      703.21      619.51     12.98 o 
   3   0   0       90.55       78.72      4.43 o 
   4   0   0     4102.79     4392.98     31.66 o 
   5   0   0        8.18        0.51      3.87 o 
   6   0   0       69.89       69.33      6.34 o 
   7   0   0      146.02      159.86      9.36 o 
   8   0   0       24.58       22.74      6.08 o 
   9   0   0      844.01      794.13     22.80 o 
  10   0   0      256.89      181.00     13.90 o 
  11   0   0       20.79       27.99      8.48 o 
  12   0   0       74.09       68.35     12.29 o 
  13   0   0       99.82      102.41     14.12 o 
   1   1   0     4058.60     3874.97      2.13 o 
   2   1   0      115.29       69.11      5.29 o 
   3   1   0     2251.98     2367.48     22.19 o 
   4   1   0      125.07      106.40      6.27 o 
   5   1   0      723.02      729.17     15.47 o 
   6   1   0     2422.11     2864.18     33.42 o 
   7   1   0     1190.34     1335.04     25.58 o 
   8   1   0      440.33      421.50     16.58 o 
   9   1   0      648.19      646.08     22.10 o 
  10   1   0       46.29       31.90      9.39 o 
  11   1   0        4.80       20.80      8.31 o 
  12   1   0       48.56       44.74     10.92 o 
  13   1   0       13.20       36.67     10.95 o 
   0   2   0     2844.13     3254.35     24.45 o 
   1   2   0     1048.16     1102.74     14.99 o 
   2   2   0    34591.09    32301.23    323.69 o 
   3   2   0     4183.88     4487.44     35.49 o 
   4   2   0       99.98       98.34      7.96 o 
   5   2   0        0.07       13.71      4.76 o 
   6   2   0      239.14      231.83     10.99 o 
   7   2   0      220.29      219.46     12.03 o 
   8   2   0      270.07      293.89     15.23 o 
   9   2   0        0.89        4.64      8.96 o 
  10   2   0      144.69      155.68     14.58 o 
  11   2   0      150.55      135.55     15.89 o 
  12   2   0       20.62        2.75     12.60 o 
  13   2   0        0.18        3.06      9.45 o 
   1   3   0      457.16      363.78     12.43 o 
   2   3   0      164.62      221.13      5.80 o 
   3   3   0     2342.93     2550.05     28.72 o 
   4   3   0     2920.34     2854.93      4.97 o 
   5   3   0     1007.48     1048.17      5.06 o 
   6   3   0       92.03      121.59      8.91 o 
   7   3   0      175.36      170.31     11.30 o 
   8   3   0        0.99        4.13      7.30 o 
   9   3   0        7.17        2.07      8.18 o 
  10   3   0       97.50       82.21     12.44 o 
  11   3   0      121.60      120.41     14.57 o 
  12   3   0       10.33       13.86     12.15 o 
  13   3   0        1.31       12.82     11.45 o 
   0   4   0      145.45      121.55      4.41 o 
   1   4   0      166.86      140.48      8.38 o 
   2   4   0      916.26     1056.00     18.02 o 
   3   4   0        4.35        7.01      4.75 o 
   4   4   0     2040.60     2188.05     29.24 o 
   5   4   0      208.11      229.27     11.56 o 
   6   4   0      205.33      222.46     11.92 o 
   7   4   0       78.23       87.99      9.86 o 
   8   4   0        5.68        8.22      8.22 o 
   9   4   0        9.74        0.76      8.38 o 
  10   4   0        0.82        5.60      8.10 o 
  11   4   0        0.20        8.96      8.67 o 
  12   4   0       13.29       12.68     12.02 o 
   1   5   0       43.92       44.44      5.08 o 
   2   5   0      311.26      329.34     11.94 o 
   3   5   0       92.91       94.94      7.84 o 
   4   5   0      131.93      167.76     10.51 o 
   5   5   0      289.01      278.77     13.31 o 
   6   5   0        6.19        1.04      7.60 o 
   7   5   0       12.98       34.39      8.64 o 
   8   5   0        0.93        4.71      7.35 o 
   9   5   0        0.00       10.45      8.25 o 
  10   5   0        1.68        9.09     10.09 o 
  11   5   0       30.30       28.72     12.68 o 
  12   5   0       38.57       22.04     13.00 o 
   0   6   0      596.29      621.78     16.42 o 
   1   6   0      102.33       97.83      8.63 o 
   2   6   0        1.33        3.31      5.84 o 
   3   6   0      196.20      216.80     11.15 o 
   4   6   0      420.24      417.68     15.99 o 
   5   6   0       21.40       20.74      7.56 o 
   6   6   0       52.68       59.09      9.56 o 
   7   6   0      181.70      183.15     14.02 o 
   8   6   0       53.62       36.91      9.34 o 
   9   6   0       31.03       31.07      9.60 o 
  10   6   0       24.75       46.23     11.13 o 
  11   6   0        0.33        3.60     10.41 o 
   1   7   0       19.45       19.71      6.42 o 
   2   7   0       82.59       76.95      8.87 o 
   3   7   0       35.69       45.48      7.84 o 
   4   7   0       64.07       75.76     10.16 o 
   5   7   0      160.01      176.55     14.15 o 
   6   7   0       35.79       50.93      8.79 o 
   7   7   0        5.97        0.67      9.24 o 
   8   7   0        3.72        9.62      9.62 o 
   9   7   0       20.77       15.22     10.95 o 
  10   7   0       62.89       38.05     11.62 o 
   0   8   0       17.38       24.94      7.67 o 
   1   8   0      201.05      180.87     13.78 o 
   2   8   0      290.11      315.04     16.80 o 
   3   8   0       54.05       57.51      9.85 o 
   4   8   0        5.03        1.90      8.10 o 
   5   8   0        7.49        7.95      9.07 o 
   6   8   0        1.36       12.62      7.87 o 
   7   8   0        0.05        8.10      8.80 o 
   8   8   0       24.81       11.66     11.66 o 
   9   8   0        0.14        5.69     10.04 o 
   1   9   0        9.28        4.42      9.05 o 
   2   9   0       19.21       32.54      9.48 o 
   3   9   0       34.13       29.50     10.60 o 
   4   9   0       35.95       36.73      9.43 o 
   5   9   0       76.81       68.75     12.14 o 
   6   9   0        6.98        8.91      8.68 o 
   7   9   0       39.38       16.80     10.50 o 
   0  10   0       85.59       69.19     12.78 o 
   1  10   0       11.11        6.31     10.33 o 
   2  10   0        3.87        4.25      9.22 o 
   3  10   0        0.71        1.43      9.75 o 
   4  10   0        8.64        4.39     10.67 o 
   5  10   0        0.01       11.97      9.06 o 
 -13   1   1       28.13       32.66     12.11 o 
 -12   1   1        7.22        1.70      9.46 o 
 -11   1   1      182.72      130.24     13.54 o 
 -10   1   1       14.27        3.28      8.33 o 
  -9   1   1        4.49        0.00      7.07 o 
  -8   1   1     1730.02     1894.85     31.77 o 
  -7   1   1      105.10       87.27      7.92 o 
  -6   1   1     2240.68     2326.22     28.80 o 
  -5   1   1      706.54      784.03     17.08 o 
  -4   1   1      640.72      647.76     15.78 o 
  -3   1   1      663.37      592.43     11.71 o 
  -2   1   1     3869.81     4156.74     98.78 o 
  -1   1   1     1632.32     1832.73     16.83 o 
   0   1   1      690.70      744.99     22.65 o 
   1   1   1     2512.82     2669.46      2.12 o 
   2   1   1       32.22       29.84      3.01 o 
   3   1   1     3165.68     3413.78     27.11 o 
   4   1   1       25.25       30.53      4.50 o 
   5   1   1     1034.51     1117.51     19.83 o 
   6   1   1     1246.76     1200.17     22.78 o 
   7   1   1       34.70       44.06      6.54 o 
   8   1   1       60.45       45.87      8.85 o 
   9   1   1       50.51       28.27     10.29 o 
  10   1   1        0.11        4.32      7.32 o 
  11   1   1      121.71       64.38     13.74 o 
  12   1   1        1.98       11.74      9.98 o 
  13   1   1       26.54       28.43     11.22 o 
 -13   2   1        4.04        0.93     10.18 o 
 -12   2   1       67.93       56.98     11.77 o 
 -11   2   1       45.96       35.42      9.51 o 
 -10   2   1       18.45        9.41      7.45 o 
  -9   2   1        0.43        8.03      8.03 o 
  -8   2   1      259.65      246.71     12.83 o 
  -7   2   1      175.65      157.22     11.66 o 
  -6   2   1      383.05      308.91     11.18 o 
  -5   2   1      356.11      364.45     12.78 o 
  -4   2   1      149.56      139.14      4.50 o 
  -3   2   1      782.13      845.11     15.44 o 
  -2   2   1    35716.80    39693.91      2.83 o 
  -1   2   1      150.31      164.20      5.88 o 
   0   2   1      737.33      779.11      7.38 o 
   1   2   1       13.33       11.08      4.13 o 
   2   2   1     1274.87     1467.99      5.58 o 
   3   2   1     2315.31     2582.08     25.58 o 
   4   2   1       12.79        8.38      4.14 o 
   5   2   1      780.77      876.60     20.38 o 
   6   2   1      259.17      273.86     12.22 o 
   7   2   1      943.77      986.29     24.21 o 
   8   2   1       80.57       65.75     10.62 o 
   9   2   1       45.98       45.62      9.85 o 
  10   2   1       22.86       17.41     10.71 o 
  11   2   1       30.41       51.10     12.32 o 
  12   2   1        2.70       12.01     12.01 o 
  13   2   1       10.01       28.04     11.19 o 
 -13   3   1       51.45       46.56     10.93 o 
 -12   3   1       14.31        8.07     12.30 o 
 -11   3   1       95.96       83.39     12.34 o 
 -10   3   1      321.43      281.96     17.91 o 
  -9   3   1      482.13      520.49     19.50 o 
  -8   3   1        9.28        5.36      6.08 o 
  -7   3   1       87.65       92.74      8.72 o 
  -6   3   1      880.72     1036.86     21.30 o 
  -5   3   1      345.16      368.64     12.34 o 
  -4   3   1     2844.61     2772.38      3.10 o 
  -3   3   1      203.51      203.71      7.89 o 
  -2   3   1       11.99        7.30      3.62 o 
  -1   3   1     3541.60     3990.98     27.91 o 
   0   3   1     1265.10     1132.60     15.18 o 
   1   3   1      178.19      176.12      8.77 o 
   2   3   1      245.45      351.81     10.23 o 
   3   3   1      656.57      685.37     14.82 o 
   4   3   1     2223.55     2399.56     31.02 o 
   5   3   1        2.16        4.35      6.44 o 
   6   3   1       36.42       52.71      7.95 o 
   7   3   1      693.70      809.08     22.74 o 
   8   3   1       12.72       12.61      6.79 o 
   9   3   1       53.53       53.74      9.80 o 
  10   3   1       73.12       68.53     12.42 o 
  11   3   1       40.62       41.48     13.63 o 
  12   3   1        5.54        9.07     11.44 o 
 -13   4   1        1.38        2.99     10.53 o 
 -12   4   1       27.01       11.21     12.72 o 
 -11   4   1        9.24       13.58     10.94 o 
 -10   4   1       35.17        8.35      9.66 o 
  -9   4   1        3.10        4.71      7.58 o 
  -8   4   1      123.11      123.81     11.14 o 
  -7   4   1      131.34      145.63     10.94 o 
  -6   4   1      620.43      511.18     16.61 o 
  -5   4   1     1806.61     1956.75     31.11 o 
  -4   4   1     5791.57     5684.90     44.74 o 
  -3   4   1     1440.59     1559.22     23.67 o 
  -2   4   1      145.07      109.24      6.89 o 
  -1   4   1        6.60        8.49      3.38 o 
   0   4   1      985.74     1191.83     13.19 o 
   1   4   1       57.88       44.70      6.94 o 
   2   4   1        1.04        3.21      4.33 o 
   3   4   1       74.11       86.46      7.16 o 
   4   4   1      300.57      328.91     13.15 o 
   5   4   1     1199.30     1295.52     25.56 o 
   6   4   1      302.62      304.03     13.81 o 
   7   4   1        6.67       23.96      7.55 o 
   8   4   1      335.31      338.76     17.94 o 
   9   4   1      159.01      178.70     15.48 o 
  10   4   1       40.40       26.93     11.59 o 
  11   4   1        3.41       17.58      9.36 o 
  12   4   1        6.65       16.92     12.45 o 
 -12   5   1      137.83      124.32     14.61 o 
 -11   5   1       61.27       43.41     14.69 o 
 -10   5   1        0.12        9.63      9.63 o 
  -9   5   1       78.04       89.99     12.26 o 
  -8   5   1      140.16      167.40     13.43 o 
  -7   5   1      393.83      402.17     17.20 o 
  -6   5   1        3.88        2.55      6.50 o 
  -5   5   1        5.61       30.17      6.75 o 
  -4   5   1      197.88      139.79      9.41 o 
  -3   5   1      226.68      160.63      9.23 o 
  -2   5   1      733.64      818.49     16.30 o 
  -1   5   1       17.05        3.42      4.00 o 
   0   5   1       11.59       32.50      3.97 o 
   1   5   1     2013.57     1999.32     27.94 o 
   2   5   1     2468.59     2720.37     35.83 o 
   3   5   1      283.33      331.96     13.28 o 
   4   5   1      145.85      132.66     10.00 o 
   5   5   1      323.30      298.95     14.03 o 
   6   5   1       12.61        8.66      8.66 o 
   7   5   1       89.31       72.31      9.96 o 
   8   5   1       43.24       45.16      8.95 o 
   9   5   1       96.43      106.76     12.61 o 
  10   5   1        1.79        9.75      9.75 o 
  11   5   1       29.46       36.16     11.25 o 
 -11   6   1       14.19        2.89     12.87 o 
 -10   6   1       11.92       24.16      9.91 o 
  -9   6   1        4.11        0.85      9.62 o 
  -8   6   1        0.04        2.24      9.52 o 
  -7   6   1       70.72       92.15     13.41 o 
  -6   6   1      372.84      349.33     17.46 o 
  -5   6   1      227.78      255.93     14.49 o 
  -4   6   1      131.11      135.75     10.87 o 
  -3   6   1       36.89       31.53      6.84 o 
  -2   6   1       74.88       48.18      7.12 o 
  -1   6   1      416.21      447.80     17.29 o 
   0   6   1       24.58       38.17      5.09 o 
   1   6   1       64.63       53.87      8.95 o 
   2   6   1        0.52        6.54      6.54 o 
   3   6   1       20.64       33.05      7.27 o 
   4   6   1       66.42       59.84      8.28 o 
   5   6   1       23.08        7.46      8.96 o 
   6   6   1       81.13       38.94     10.71 o 
   7   6   1        2.48       13.71      8.81 o 
   8   6   1       36.08       27.05      9.88 o 
   9   6   1        5.81       16.32      9.61 o 
  10   6   1       22.58       24.46     11.41 o 
  11   6   1       15.26       22.96     11.32 o 
 -10   7   1       62.85       97.46     14.73 o 
  -9   7   1       47.71        7.16     12.53 o 
  -8   7   1        1.19        8.28     10.06 o 
  -7   7   1      186.51      203.03     15.39 o 
  -6   7   1       83.44      100.33     12.69 o 
  -5   7   1        6.85        5.78      9.85 o 
  -4   7   1       20.32       22.03      8.54 o 
  -3   7   1        2.47       11.84      6.76 o 
  -2   7   1       39.44       34.70      8.46 o 
  -1   7   1      189.83      164.17     12.34 o 
   0   7   1      495.07      630.62     14.68 o 
   1   7   1        0.97        5.86      7.51 o 
   2   7   1       81.27       73.22      9.81 o 
   3   7   1      274.51      257.65     14.19 o 
   4   7   1        5.75       33.30      8.44 o 
   5   7   1        4.45        1.29      8.44 o 
   6   7   1        0.91        2.07      8.86 o 
   7   7   1       23.36       22.15     10.08 o 
   8   7   1       10.24        4.73     10.21 o 
   9   7   1       41.99       15.03     11.40 o 
  10   7   1        8.89        0.87     10.18 o 
  -9   8   1       30.72       12.65     14.97 o 
  -8   8   1        0.23        6.44     12.14 o 
  -7   8   1        0.41        2.61     10.64 o 
  -6   8   1        7.04        0.00     10.03 o 
  -5   8   1      104.87      107.19     14.44 o 
  -4   8   1       27.07       13.55      9.63 o 
  -3   8   1        7.82        6.87      8.30 o 
  -2   8   1        9.96       23.98      8.90 o 
  -1   8   1       32.96       15.18      9.77 o 
   0   8   1        0.00        2.09      6.56 o 
   1   8   1       10.81        0.00      9.68 o 
   2   8   1        2.12       12.08      8.85 o 
   3   8   1        6.50        3.29      8.03 o 
   4   8   1        0.15        2.69      8.39 o 
   5   8   1       52.38       53.23     11.23 o 
   6   8   1        5.42        0.00      9.86 o 
   7   8   1       15.45       14.02      9.75 o 
   8   8   1       12.68        9.72     10.35 o 
  -8   9   1       14.55       17.87     13.37 o 
  -7   9   1        0.46        8.49     12.77 o 
  -6   9   1        4.47        5.40     11.26 o 
  -5   9   1       47.63       47.04     12.58 o 
  -4   9   1       59.35       81.12     14.96 o 
  -3   9   1        0.05        4.14      9.45 o 
  -2   9   1       14.20        1.45     10.52 o 
  -1   9   1       25.38       23.85     10.93 o 
   0   9   1       90.97       88.25      8.79 o 
   1   9   1        0.48        0.75      9.37 o 
   2   9   1        0.23        9.24      9.24 o 
   3   9   1       16.51       14.58     10.27 o 
   4   9   1       16.11       11.54     11.54 o 
   5   9   1        2.77        1.50      8.87 o 
   6   9   1        0.11        3.90      8.72 o 
   7   9   1       16.21       18.40      9.16 o 
  -5  10   1        9.99        6.44     13.99 o 
  -4  10   1        3.97        5.71     10.47 o 
  -3  10   1       84.15       57.25     13.38 o 
  -2  10   1       35.97       46.51     12.19 o 
  -1  10   1       11.42        0.82     11.75 o 
   0  10   1        0.76        0.74      7.02 o 
   1  10   1       14.70       15.58     10.73 o 
   2  10   1        7.99        7.79     10.05 o 
   3  10   1       53.28       27.25     12.63 o 
   4  10   1       33.16       39.06     11.02 o 
   5  10   1        4.60       10.22     10.22 o 
 -14   0   2       61.66       47.21     13.20 o 
 -13   0   2        2.17        3.83     10.62 o 
 -12   0   2       49.43       30.98     11.96 o 
 -11   0   2       95.95      113.43     12.82 o 
 -10   0   2      644.20      605.27     23.21 o 
  -9   0   2      165.23      189.96     16.50 o 
  -8   0   2       38.52       17.71      5.81 o 
  -7   0   2      710.03      767.00     22.14 o 
  -6   0   2     1093.54     1178.91     16.32 o 
  -5   0   2      947.89      882.83     12.81 o 
  -4   0   2     1688.94     1757.52     17.63 o 
  -3   0   2     1915.00     1759.69     18.51 o 
  -2   0   2    11403.49    11997.94    178.11 o 
  -1   0   2      972.86      990.51     11.03 o 
   0   0   2    14389.88    14257.78    113.77 o 
   1   0   2     6946.44     7614.66    128.57 o 
   2   0   2      120.58      121.08      5.92 o 
   3   0   2     5499.22     6353.54    150.59 o 
   4   0   2     1700.96     1745.43     18.79 o 
   5   0   2       80.87      101.57      6.82 o 
   6   0   2        2.74        0.00      4.11 o 
   7   0   2        4.55        0.95      4.85 o 
   8   0   2        1.07        4.99      6.51 o 
   9   0   2      136.63      123.98     11.79 o 
  10   0   2        1.57        9.01      8.82 o 
  11   0   2       18.59        5.88      8.59 o 
  12   0   2       26.98       38.30     10.49 o 
 -14   1   2        8.64       29.78     11.25 o 
 -13   1   2       59.31       41.87     13.28 o 
 -12   1   2       10.62       17.15     10.56 o 
 -11   1   2       37.27       22.74     10.49 o 
 -10   1   2        8.64       34.18      8.29 o 
  -9   1   2       65.27       77.56     10.05 o 
  -8   1   2      174.51      145.13     10.87 o 
  -7   1   2      133.65      172.01      9.78 o 
  -6   1   2      924.56      964.22     18.73 o 
  -5   1   2      129.67      176.41      7.60 o 
  -4   1   2     1123.30     1194.87     19.21 o 
  -3   1   2     2361.89     2425.90     24.56 o 
  -2   1   2      225.09      201.50      6.17 o 
  -1   1   2      278.11      244.19      5.43 o 
   0   1   2     3919.19      593.33   2011.75 o 
   1   1   2     1445.43     1447.79     14.41 o 
   2   1   2      205.96      205.60      8.25 o 
   3   1   2        0.48        4.37      2.80 o 
   4   1   2        0.94        0.30      4.78 o 
   5   1   2      178.03      219.35     10.14 o 
   6   1   2       99.00      119.52     10.46 o 
   7   1   2        6.55       10.56      5.19 o 
   8   1   2        8.83        7.65      6.16 o 
   9   1   2      191.22      163.39     13.62 o 
  10   1   2       85.45      117.80     14.18 o 
  11   1   2       85.66       44.12     11.48 o 
  12   1   2       40.37       38.84     13.96 o 
 -14   2   2        0.08       11.64     11.64 o 
 -13   2   2        0.24        8.75     11.27 o 
 -12   2   2        0.26        5.29      9.13 o 
 -11   2   2        0.35        5.47      9.36 o 
 -10   2   2        9.92       15.51      7.84 o 
  -9   2   2      188.89      204.66     12.96 o 
  -8   2   2      613.84      582.28     18.42 o 
  -7   2   2        0.24        9.89      4.72 o 
  -6   2   2        0.37        3.49      4.42 o 
  -5   2   2      697.81      808.40     18.09 o 
  -4   2   2     2881.44     2800.09     26.63 o 
  -3   2   2     2707.21     2909.68     25.60 o 
  -2   2   2     5767.58     5877.89      2.30 o 
  -1   2   2     1406.01     1509.93     16.54 o 
   0   2   2     1048.62     1019.00     11.33 o 
   1   2   2      350.38      374.20      2.95 o 
   2   2   2     1185.59     1302.71      2.83 o 
   3   2   2       18.41        1.60      3.45 o 
   4   2   2       13.28        4.18      4.18 o 
   5   2   2      236.94      251.27     11.14 o 
   6   2   2      162.10      138.21      9.84 o 
   7   2   2      217.30      246.17     13.81 o 
   8   2   2       16.71       17.46      8.89 o 
   9   2   2       79.17       97.40     11.30 o 
  10   2   2       13.29       16.04      9.89 o 
  11   2   2       46.19       27.12     11.20 o 
  12   2   2        1.63        5.08     10.35 o 
 -13   3   2        1.45        0.55      9.86 o 
 -12   3   2        2.20        4.51     10.18 o 
 -11   3   2       19.38       16.20     11.12 o 
 -10   3   2       35.73       40.45     10.06 o 
  -9   3   2        8.98        8.03      8.12 o 
  -8   3   2        0.08        5.78      6.05 o 
  -7   3   2        0.85        6.71      4.96 o 
  -6   3   2        6.33        6.38      6.56 o 
  -5   3   2      118.63      115.83      6.37 o 
  -4   3   2       88.93       99.05      3.41 o 
  -3   3   2      342.70      399.69     15.25 o 
  -2   3   2      289.65      249.68      3.29 o 
  -1   3   2        0.12        1.40      5.22 o 
   0   3   2       83.13       95.24      6.57 o 
   1   3   2     1217.82     1181.81     13.20 o 
   2   3   2      262.08      198.11      7.87 o 
   3   3   2       31.45        2.48      4.84 o 
   4   3   2     1435.32     1475.37     24.36 o 
   5   3   2      129.55       79.05     11.46 o 
   6   3   2        9.22       16.06      6.68 o 
   7   3   2      121.69      134.70     11.74 o 
   8   3   2       52.76       50.71     10.56 o 
   9   3   2       42.76       37.07     10.34 o 
  10   3   2       17.03        7.01     12.31 o 
  11   3   2       11.49       16.39     10.22 o 
  12   3   2        8.81        5.22     12.48 o 
 -13   4   2        9.54       22.67     11.77 o 
 -12   4   2       17.44       11.42     11.90 o 
 -11   4   2        0.75       16.31      8.99 o 
 -10   4   2       24.19       20.53      9.74 o 
  -9   4   2      142.64      126.10     13.73 o 
  -8   4   2      143.97      111.72     11.66 o 
  -7   4   2      130.24      134.74     10.62 o 
  -6   4   2      452.67      476.08     17.20 o 
  -5   4   2      865.55     1040.70     20.87 o 
  -4   4   2     4826.38     4888.74     41.39 o 
  -3   4   2      459.03      470.97     13.13 o 
  -2   4   2     1034.07     1117.39     17.27 o 
  -1   4   2      326.52      325.10     11.85 o 
   0   4   2      142.42      113.29      4.37 o 
   1   4   2      799.46      839.61     13.10 o 
   2   4   2      163.43      179.45     10.08 o 
   3   4   2      278.94      290.77     11.77 o 
   4   4   2      133.37      129.85      6.00 o 
   5   4   2     1591.80     1537.26     28.91 o 
   6   4   2       13.60       10.45      6.65 o 
   7   4   2      229.07      243.94     14.83 o 
   8   4   2        9.61       40.58      9.02 o 
   9   4   2      103.54       83.96     12.29 o 
  10   4   2        6.19        0.87     10.79 o 
  11   4   2        0.42        1.88     11.45 o 
 -12   5   2        0.17        9.01     12.11 o 
 -11   5   2        1.53        2.73     10.45 o 
 -10   5   2        6.34       22.32      8.92 o 
  -9   5   2      249.49      258.11     16.65 o 
  -8   5   2       53.78       40.85     10.62 o 
  -7   5   2       12.99       23.77      8.63 o 
  -6   5   2      154.32      105.78     10.23 o 
  -5   5   2      199.99      225.76     11.76 o 
  -4   5   2      444.19      360.62     13.57 o 
  -3   5   2      180.78      187.79     11.40 o 
  -2   5   2        0.16        0.42      5.45 o 
  -1   5   2       16.48       23.29      6.82 o 
   0   5   2      127.71      119.65      5.27 o 
   1   5   2       36.82       76.88      7.33 o 
   2   5   2      864.62      875.40      5.95 o 
   3   5   2        4.28        7.44      7.05 o 
   4   5   2       21.15       35.75      8.25 o 
   5   5   2      107.72      157.03     12.29 o 
   6   5   2       17.20       10.36      6.79 o 
   7   5   2       52.34       40.77      9.57 o 
   8   5   2        1.93        3.74      9.81 o 
   9   5   2       18.45       35.62     10.81 o 
  10   5   2        0.54        7.17      9.73 o 
  11   5   2       70.01       25.87     14.14 o 
 -12   6   2        1.00        8.46     11.88 o 
 -11   6   2       13.53       13.77     13.86 o 
 -10   6   2      118.70      153.29     16.32 o 
  -9   6   2        4.96       10.46     10.46 o 
  -8   6   2       20.29       29.23     11.15 o 
  -7   6   2      969.23     1002.69     28.32 o 
  -6   6   2     1694.37     1503.61     32.04 o 
  -5   6   2        1.61       10.66      6.70 o 
  -4   6   2      262.69      280.56     13.29 o 
  -3   6   2       39.44       38.20      5.48 o 
  -2   6   2       94.48      104.66      8.59 o 
  -1   6   2      725.88      660.66     18.22 o 
   0   6   2      801.37      866.66     14.70 o 
   1   6   2       20.58       32.57      7.12 o 
   2   6   2      147.31      138.89     10.40 o 
   3   6   2     1191.35     1202.16     27.32 o 
   4   6   2       83.88      123.19     11.20 o 
   5   6   2        0.63        4.30      7.72 o 
   6   6   2      416.46      410.94     19.42 o 
   7   6   2      352.65      326.61     18.73 o 
   8   6   2        4.71        3.97     11.08 o 
   9   6   2        0.15        2.57      9.93 o 
  10   6   2        6.57       11.79     10.24 o 
 -11   7   2        0.69        7.31     13.00 o 
 -10   7   2       17.33       34.25     13.09 o 
  -9   7   2        0.92        3.65     11.99 o 
  -8   7   2       13.00        0.85     11.33 o 
  -7   7   2      282.13      257.97     18.68 o 
  -6   7   2      360.02      424.88     20.36 o 
  -5   7   2      111.32       99.50     11.29 o 
  -4   7   2       57.80       68.17      9.90 o 
  -3   7   2      185.78      125.22     10.65 o 
  -2   7   2      280.52      303.00     15.30 o 
  -1   7   2      266.25      266.60     13.82 o 
   0   7   2      261.95      290.51     10.75 o 
   1   7   2       75.43       71.02      9.28 o 
   2   7   2        0.02        5.17      7.70 o 
   3   7   2       37.09       40.75      9.06 o 
   4   7   2        0.99        8.38      8.38 o 
   5   7   2       22.04       27.43      8.81 o 
   6   7   2        0.31        9.14      9.14 o 
   7   7   2        6.04        2.35     10.44 o 
   8   7   2        3.34        4.95     11.09 o 
   9   7   2       63.31       75.72     12.75 o 
  -9   8   2      162.13      152.30     18.79 o 
  -8   8   2      329.42      288.27     21.47 o 
  -7   8   2       22.95       10.08     11.55 o 
  -6   8   2       21.16        0.00     11.00 o 
  -5   8   2       63.41       67.19     12.06 o 
  -4   8   2      140.38      111.17     11.78 o 
  -3   8   2        4.08       23.66      8.99 o 
  -2   8   2      112.92       59.79     11.13 o 
  -1   8   2        3.08        4.41      8.23 o 
   0   8   2       48.48       60.68      7.09 o 
   1   8   2      400.65      422.74     19.65 o 
   2   8   2      230.71      231.57     16.14 o 
   3   8   2        0.22        0.69      8.86 o 
   4   8   2      145.50      128.26     13.18 o 
   5   8   2      101.84      106.01     12.86 o 
   6   8   2       30.97       10.97     10.47 o 
   7   8   2        4.77       19.62     10.05 o 
   8   8   2       58.36       43.18     11.29 o 
  -8   9   2       18.96       27.78     14.12 o 
  -7   9   2        2.63       16.63     13.03 o 
  -6   9   2       12.62        0.00     12.47 o 
  -5   9   2      147.62      142.67     15.24 o 
  -4   9   2      209.29      188.44     15.25 o 
  -3   9   2       97.82      101.92     14.41 o 
  -2   9   2       79.47       68.87     13.24 o 
  -1   9   2       90.13       55.72     11.58 o 
   0   9   2       18.70       37.59      9.24 o 
   1   9   2       25.01        1.45     12.20 o 
   2   9   2        8.30        8.33      9.44 o 
   3   9   2        1.32        3.10      9.71 o 
   4   9   2        1.49        2.39     10.09 o 
   5   9   2        7.84        0.00     10.01 o 
   6   9   2        1.61       11.49      8.62 o 
  -6  10   2       35.82       31.11     14.15 o 
  -5  10   2        0.03       11.33     11.33 o 
  -4  10   2       21.24       27.44     11.78 o 
  -3  10   2        5.32       17.01     10.75 o 
  -2  10   2        2.14        8.95     10.18 o 
  -1  10   2        9.71        0.00     11.19 o 
   0  10   2       11.00        5.75     10.27 o 
   1  10   2        0.34        0.82     10.64 o 
   2  10   2        8.16        8.96     10.49 o 
   3  10   2        7.72       13.88      9.98 o 
   4  10   2       11.33       12.24      9.89 o 
 -14   1   3        0.06        7.48     11.07 o 
 -13   1   3       26.51       22.52     12.90 o 
 -12   1   3       69.07       60.68     12.96 o 
 -11   1   3       26.73       47.89     10.99 o 
 -10   1   3       15.53       17.99      8.85 o 
  -9   1   3       85.74      112.84      9.93 o 
  -8   1   3      745.21      730.14     20.36 o 
  -7   1   3        4.34        0.82      4.44 o 
  -6   1   3       74.50       80.13      6.77 o 
  -5   1   3     1111.68     1337.92     20.36 o 
  -4   1   3      744.94      624.70     12.84 o 
  -3   1   3      351.97      271.29      7.92 o 
  -2   1   3     4059.55     4267.72     28.25 o 
  -1   1   3       65.82       53.33      2.72 o 
   0   1   3      131.73       89.65      1.83 o 
   1   1   3     1077.21     1151.21     12.08 o 
   2   1   3      402.95      354.32      6.73 o 
   3   1   3      225.08      195.71     10.61 o 
   4   1   3      824.60      926.87     19.80 o 
   5   1   3        8.40        7.13      4.35 o 
   6   1   3      970.50      839.37     21.55 o 
   7   1   3       11.13        2.82      7.05 o 
   8   1   3     1115.73     1210.65     31.15 o 
   9   1   3      482.79      397.43     21.74 o 
  10   1   3       28.34       22.67     11.34 o 
  11   1   3       14.74        1.00     12.77 o 
  12   1   3        7.70       14.69     11.86 o 
 -14   2   3       31.80        7.54     13.82 o 
 -13   2   3       25.57       11.93     14.18 o 
 -12   2   3      116.72       95.09     15.37 o 
 -11   2   3      120.03      165.29     16.51 o 
 -10   2   3       92.12       39.12     10.67 o 
  -9   2   3        4.64        1.72      7.36 o 
  -8   2   3       13.05       20.26      9.50 o 
  -7   2   3       36.80       37.09      4.81 o 
  -6   2   3      139.93      107.81      5.14 o 
  -5   2   3     2903.79     2636.21     29.30 o 
  -4   2   3       10.11       10.27      4.97 o 
  -3   2   3       26.67        8.37      3.28 o 
  -2   2   3     2305.14     2519.49     22.64 o 
  -1   2   3     3293.64     2896.23     23.35 o 
   0   2   3        5.93        7.32      2.11 o 
   1   2   3     3780.11     4042.59     29.52 o 
   2   2   3     2702.40     2561.63     25.50 o 
   3   2   3     1263.93     1282.15     20.05 o 
   4   2   3      176.41      194.46     10.97 o 
   5   2   3      116.25      139.79      9.25 o 
   6   2   3        0.01        0.00      6.78 o 
   7   2   3       66.60       63.36      9.65 o 
   8   2   3      117.18      132.37     11.98 o 
   9   2   3       31.90       51.06     11.34 o 
  10   2   3       92.09       86.63     14.27 o 
  11   2   3       47.65       60.37     13.49 o 
  12   2   3       13.89       14.05     11.30 o 
 -13   3   3        1.15        1.02     13.11 o 
 -12   3   3       17.41       24.16     10.75 o 
 -11   3   3      417.44      478.62     23.10 o 
 -10   3   3      737.03      712.05     25.72 o 
  -9   3   3      100.87      122.13     12.54 o 
  -8   3   3       47.34       37.88      8.02 o 
  -7   3   3      508.05      554.10     17.57 o 
  -6   3   3     1374.04     1482.86     25.01 o 
  -5   3   3       28.53       22.69      5.63 o 
  -4   3   3     1227.30     1278.31     20.54 o 
  -3   3   3      202.46      149.80      7.24 o 
  -2   3   3       15.28        0.22      3.17 o 
  -1   3   3     1837.14     1892.85     21.58 o 
   0   3   3       76.23       54.22      4.67 o 
   1   3   3      141.16      145.37      6.93 o 
   2   3   3      298.26      211.24      3.65 o 
   3   3   3       92.06       68.42      6.20 o 
   4   3   3        0.63       11.57      4.84 o 
   5   3   3       30.40       10.78      5.93 o 
   6   3   3      615.77      744.27     22.55 o 
   7   3   3      749.01      647.99     22.12 o 
   8   3   3        5.21        1.47      9.27 o 
   9   3   3       39.98       14.89     10.40 o 
  10   3   3      381.50      392.66     23.72 o 
  11   3   3      204.50      138.26     16.94 o 
 -13   4   3       30.42       27.73     14.12 o 
 -12   4   3       91.30       86.03     15.43 o 
 -11   4   3       11.07       21.12     11.78 o 
 -10   4   3       13.13       10.05     10.64 o 
  -9   4   3       69.76       73.07     13.02 o 
  -8   4   3      168.40      175.19      9.56 o 
  -7   4   3       95.07       56.27      8.64 o 
  -6   4   3        5.22        1.83      6.74 o 
  -5   4   3      304.18      222.84     11.06 o 
  -4   4   3     1432.83     1545.58      7.44 o 
  -3   4   3     3625.20     3623.74     33.07 o 
  -2   4   3      526.87      557.74     13.15 o 
  -1   4   3      252.21      281.08     11.14 o 
   0   4   3     1514.04     1352.75     14.54 o 
   1   4   3      899.46     1062.51     18.95 o 
   2   4   3        0.37       12.58      4.79 o 
   3   4   3       22.97       43.76      6.84 o 
   4   4   3      920.96      849.31     21.12 o 
   5   4   3        0.18        1.09      7.97 o 
   6   4   3       11.24       12.59      9.14 o 
   7   4   3        5.28        1.33      8.39 o 
   8   4   3       39.48       30.68     10.93 o 
   9   4   3       75.51       55.40     12.83 o 
  10   4   3       73.25       75.69     14.24 o 
  11   4   3      101.68      114.17     17.20 o 
 -12   5   3      151.69      209.84     19.79 o 
 -11   5   3        4.52       30.08     10.67 o 
 -10   5   3       24.12        0.00     11.12 o 
  -9   5   3      517.93      550.24     23.85 o 
  -8   5   3      866.65     1007.57     27.96 o 
  -7   5   3       26.89       12.61      7.31 o 
  -6   5   3       68.47       66.39      7.50 o 
  -5   5   3      250.80      250.13      9.93 o 
  -4   5   3       94.72       89.63     11.50 o 
  -3   5   3      179.81      191.21     12.13 o 
  -2   5   3      158.40      186.68      5.94 o 
  -1   5   3      575.86      542.72     10.81 o 
   0   5   3       13.11        3.09      3.09 o 
   1   5   3      188.23      194.46     12.01 o 
   2   5   3      362.36      307.70     12.76 o 
   3   5   3        0.09        1.38      6.13 o 
   4   5   3      358.23      392.30     16.35 o 
   5   5   3      749.03      778.37     23.49 o 
   6   5   3       29.66       42.70     10.31 o 
   7   5   3        5.70        0.75      9.39 o 
   8   5   3      222.72      211.10     17.36 o 
   9   5   3      160.83      113.38     15.71 o 
  10   5   3        1.79        3.74     11.15 o 
 -12   6   3        0.07       14.68     14.68 o 
 -11   6   3       15.58        3.02     12.51 o 
 -10   6   3       64.69       49.69     12.73 o 
  -9   6   3        0.17       10.77     10.77 o 
  -8   6   3       22.68       33.08     10.23 o 
  -7   6   3       74.73      118.37     13.13 o 
  -6   6   3      172.61      204.03     14.57 o 
  -5   6   3      123.80      145.49     12.28 o 
  -4   6   3       12.29        1.90      5.79 o 
  -3   6   3       12.06       30.93      6.84 o 
  -2   6   3      325.96      281.07     13.31 o 
  -1   6   3      395.09      445.11     17.81 o 
   0   6   3      109.61       52.09      9.49 o 
   1   6   3       44.24       17.06      6.50 o 
   2   6   3       88.82       51.47      7.79 o 
   3   6   3       40.34        7.73      8.08 o 
   4   6   3       46.73       26.49      8.42 o 
   5   6   3       35.42       45.50      9.90 o 
   6   6   3       50.59       50.62     10.34 o 
   7   6   3        8.93        1.55      9.99 o 
   8   6   3        3.73        0.82      9.71 o 
   9   6   3       46.70       25.20     12.25 o 
  10   6   3       19.91       17.92     12.89 o 
 -11   7   3        2.74        6.44     12.06 o 
 -10   7   3       50.67       12.00     10.42 o 
  -9   7   3        3.82       18.28     10.36 o 
  -8   7   3        7.30        0.00     11.21 o 
  -7   7   3      164.79      151.41     14.69 o 
  -6   7   3      143.78      156.28     14.33 o 
  -5   7   3       28.73       39.31      9.46 o 
  -4   7   3        9.10        2.66      5.54 o 
  -3   7   3      372.65      401.94     13.50 o 
  -2   7   3       40.03       44.07     10.77 o 
  -1   7   3       92.36      153.88     11.52 o 
   0   7   3      451.62      390.88     12.11 o 
   1   7   3        2.04        8.54      7.61 o 
   2   7   3       13.55        7.84      8.63 o 
   3   7   3      112.32      146.75     13.00 o 
   4   7   3        0.93        6.87      7.93 o 
   5   7   3       20.81       18.23      9.30 o 
   6   7   3      116.58      104.49     14.25 o 
   7   7   3      132.82      118.51     15.28 o 
   8   7   3        0.02       11.58     11.58 o 
   9   7   3       10.76        1.82     11.63 o 
 -10   8   3        4.89       11.76     12.72 o 
  -9   8   3       24.60       19.85     15.65 o 
  -8   8   3       11.37       12.78     13.53 o 
  -7   8   3       16.44        0.82     10.38 o 
  -6   8   3        9.91        9.93     10.12 o 
  -5   8   3        7.04        0.68      9.33 o 
  -4   8   3        1.56       10.01      7.48 o 
  -3   8   3        3.44        8.78      8.87 o 
  -2   8   3       45.45       25.19     10.93 o 
  -1   8   3       65.25       25.62     10.01 o 
   0   8   3        7.27       13.45      6.02 o 
   1   8   3       24.88        2.68      9.50 o 
   2   8   3       17.90        9.07      9.33 o 
   3   8   3        0.85        0.70      9.27 o 
   4   8   3        6.32        5.32     10.37 o 
   5   8   3       16.16       11.90     11.47 o 
   6   8   3        0.56       11.60     10.84 o 
   7   8   3        1.21        1.72     10.87 o 
  -8   9   3        3.23       13.97     13.97 o 
  -7   9   3       30.10       36.34     10.88 o 
  -6   9   3        6.32        1.72     11.42 o 
  -5   9   3       61.89       41.86     11.68 o 
  -4   9   3       25.35       21.49     10.78 o 
  -3   9   3       49.06       77.87     13.90 o 
  -2   9   3       83.07       54.92     13.46 o 
  -1   9   3       33.33       33.84      9.51 o 
   0   9   3       18.05       12.89     22.74 o 
   1   9   3        4.89        6.13     10.48 o 
   2   9   3        3.55       11.74      9.45 o 
   3   9   3        0.76        5.56      9.78 o 
   4   9   3       13.28       14.75     10.45 o 
   5   9   3        8.27       10.92     10.92 o 
   6   9   3       13.60       35.02     10.47 o 
  -6  10   3       11.25       12.63     10.92 o 
  -5  10   3        0.82        4.14     10.30 o 
  -4  10   3        1.50       15.41     12.44 o 
  -3  10   3        0.58        8.38     12.39 o 
  -2  10   3       27.58       23.16     12.07 o 
  -1  10   3       34.21       39.14     11.12 o 
   0  10   3       26.95       26.35      8.19 o 
   1  10   3       11.19       20.78     11.54 o 
   2  10   3       22.80       30.13     11.46 o 
   3  10   3       11.74        5.10     11.14 o 
 -14   0   4       20.03        9.85     13.31 o 
 -13   0   4       54.88       96.63     15.76 o 
 -12   0   4       37.02        9.90     11.07 o 
 -11   0   4      193.47      123.28     14.02 o 
 -10   0   4      172.93      244.04     19.81 o 
  -9   0   4       57.62       17.11      7.24 o 
  -8   0   4      106.51      161.40     14.06 o 
  -7   0   4     7173.33     6976.71     55.50 o 
  -6   0   4      802.43      951.94     26.45 o 
  -5   0   4       37.55       65.79      5.54 o 
  -4   0   4     2500.57     2912.14     33.12 o 
  -3   0   4     7591.98     6664.49    161.87 o 
  -2   0   4      163.10      212.33      4.24 o 
  -1   0   4     1519.72     1630.31     17.58 o 
   0   0   4    14425.00    12817.58    367.40 o 
   1   0   4     6056.27     6694.57    164.59 o 
   2   0   4     1425.30     1728.35     21.81 o 
   3   0   4     3306.93     3028.83     31.22 o 
   4   0   4        1.00        1.09      4.68 o 
   5   0   4       89.71       62.05      7.66 o 
   6   0   4     1768.51     1937.35     34.19 o 
   7   0   4     1216.58     1265.76     30.56 o 
   8   0   4      358.50      335.60     18.82 o 
   9   0   4      276.67      359.43     20.93 o 
  10   0   4      191.17      166.98     17.44 o 
  11   0   4        6.09        3.17     10.15 o 
 -14   1   4      141.38      107.81     18.10 o 
 -13   1   4      256.71      348.67     23.39 o 
 -12   1   4      223.81      215.34     17.95 o 
 -11   1   4       68.76       98.47     13.25 o 
 -10   1   4      188.47      151.72     13.81 o 
  -9   1   4      144.86      127.31     11.87 o 
  -8   1   4       82.27       94.18      9.17 o 
  -7   1   4        1.54        0.46      5.20 o 
  -6   1   4      219.90      215.27     10.31 o 
  -5   1   4        3.06        9.65      3.97 o 
  -4   1   4      733.94      565.01     12.84 o 
  -3   1   4      501.72      396.26     12.06 o 
  -2   1   4      710.25      740.21      9.87 o 
  -1   1   4      400.27      386.92      9.10 o 
   0   1   4     1306.95     1425.14     13.76 o 
   1   1   4     1019.84     1117.50     13.41 o 
   2   1   4     1305.40     1453.79     22.03 o 
   3   1   4      626.01      596.06     11.21 o 
   4   1   4       52.83       81.48      8.96 o 
   5   1   4      885.34      739.08     19.79 o 
   6   1   4      534.08      686.91     21.38 o 
   7   1   4      504.37      431.03     19.68 o 
   8   1   4       67.77       98.38     13.75 o 
   9   1   4       13.43       17.37      9.78 o 
  10   1   4       58.27       16.53     14.13 o 
  11   1   4       28.77       55.46     13.30 o 
 -14   2   4       18.32       21.31     13.80 o 
 -13   2   4       20.54        6.19     13.33 o 
 -12   2   4       38.54       76.77     14.71 o 
 -11   2   4        3.36        3.25     10.27 o 
 -10   2   4       10.65        5.60      9.27 o 
  -9   2   4      627.90      572.83     21.02 o 
  -8   2   4      275.23      306.44     16.36 o 
  -7   2   4        8.80        1.38      5.04 o 
  -6   2   4      323.20      422.02     14.06 o 
  -5   2   4     4799.22     5064.23     41.78 o 
  -4   2   4      834.96      923.79     16.74 o 
  -3   2   4       36.75       62.24      4.91 o 
  -2   2   4     4171.28     4530.72     26.85 o 
  -1   2   4     3918.82     4443.60     34.29 o 
   0   2   4      138.28      325.74    205.95 o 
   1   2   4     1747.43     1714.48     17.81 o 
   2   2   4     2424.05     2178.84     25.91 o 
   3   2   4      323.02      429.51     13.19 o 
   4   2   4      548.50      610.04     17.15 o 
   5   2   4     1158.61     1103.74     24.77 o 
   6   2   4       19.60       24.48      7.16 o 
   7   2   4       49.08       43.48      9.72 o 
   8   2   4      397.09      407.96     21.72 o 
   9   2   4      159.70      177.38     17.23 o 
  10   2   4       20.37       26.92     10.78 o 
  11   2   4       49.23       60.80     16.04 o 
 -14   3   4       18.26       18.39     14.55 o 
 -13   3   4        0.07        3.20     11.50 o 
 -12   3   4       66.59       63.47     13.33 o 
 -11   3   4      278.01      271.08     19.64 o 
 -10   3   4      123.14      159.87     14.89 o 
  -9   3   4        6.09       23.80      8.46 o 
  -8   3   4        4.17        8.23      8.23 o 
  -7   3   4      240.73      249.20     10.05 o 
  -6   3   4        0.24        0.20      7.03 o 
  -5   3   4      246.78      309.77     13.87 o 
  -4   3   4       84.67       87.99      4.49 o 
  -3   3   4      173.12      123.43      4.02 o 
  -2   3   4       99.99       78.61      3.28 o 
  -1   3   4        7.84        0.24      3.25 o 
   0   3   4      492.32      436.35      9.16 o 
   1   3   4        1.51        0.45      4.80 o 
   2   3   4      273.33      214.11      9.85 o 
   3   3   4     1347.59     1490.44     24.74 o 
   4   3   4     1262.37     1180.18     24.46 o 
   5   3   4      263.62      259.26     13.42 o 
   6   3   4       11.79        4.24      7.17 o 
   7   3   4       34.40       33.62     10.14 o 
   8   3   4       14.19        6.38      7.67 o 
   9   3   4        0.56        0.90      9.87 o 
  10   3   4       10.48        5.90     12.49 o 
  11   3   4        0.77        4.28     12.06 o 
 -13   4   4        8.45       13.34     13.87 o 
 -12   4   4       21.59        9.17     13.96 o 
 -11   4   4       46.02       47.08     12.54 o 
 -10   4   4      144.17      113.49     14.77 o 
  -9   4   4        8.03       20.90      7.23 o 
  -8   4   4       31.69       55.82      8.95 o 
  -7   4   4       14.30       39.31      7.53 o 
  -6   4   4      161.68      175.47      8.82 o 
  -5   4   4       67.16       85.44      5.80 o 
  -4   4   4       44.55       33.32      4.44 o 
  -3   4   4      739.72      820.68     19.42 o 
  -2   4   4      129.70      113.15      3.91 o 
  -1   4   4     1742.58     1707.57     21.04 o 
   0   4   4      136.93      142.16      4.07 o 
   1   4   4      273.86      348.54     14.59 o 
   2   4   4       40.51       15.32      5.74 o 
   3   4   4      312.06      274.43      9.60 o 
   4   4   4      518.62      427.62     16.42 o 
   5   4   4      278.12      375.96     17.13 o 
   6   4   4        8.33       26.26      8.88 o 
   7   4   4       66.43       29.66     10.73 o 
   8   4   4       75.08       64.69     10.94 o 
   9   4   4        4.91       20.96     10.73 o 
  10   4   4       50.84       63.21     14.05 o 
 -13   5   4       18.59       15.04     14.20 o 
 -12   5   4        6.03       12.82     11.45 o 
 -11   5   4       38.08       38.89     14.44 o 
 -10   5   4        0.14        1.75      8.67 o 
  -9   5   4      180.34      148.90     15.17 o 
  -8   5   4       27.30       51.36     10.97 o 
  -7   5   4       80.07      102.42     12.06 o 
  -6   5   4       73.85      106.98     10.14 o 
  -5   5   4      825.73      696.12     19.61 o 
  -4   5   4      217.87      243.80     13.59 o 
  -3   5   4       10.29        4.97      4.97 o 
  -2   5   4      196.02      152.16      9.16 o 
  -1   5   4        5.53       18.21      5.06 o 
   0   5   4        0.07       10.98      4.53 o 
   1   5   4       45.92       46.36      6.83 o 
   2   5   4       17.73        8.85      6.16 o 
   3   5   4       35.89       21.05      6.87 o 
   4   5   4       13.50       19.48      8.62 o 
   5   5   4       36.33        5.71      9.49 o 
   6   5   4        4.18        1.41      8.37 o 
   7   5   4        7.11       10.28     10.07 o 
   8   5   4        4.40        3.42     10.55 o 
   9   5   4        9.18        3.74     11.04 o 
  10   5   4        1.41        8.87     10.40 o 
 -12   6   4        3.18       13.57     12.11 o 
 -11   6   4       27.32       43.84     13.07 o 
 -10   6   4       61.71      108.77     14.33 o 
  -9   6   4        2.02        7.62     10.03 o 
  -8   6   4      117.56       75.77     12.79 o 
  -7   6   4       30.95       21.72     11.42 o 
  -6   6   4      328.55      344.77     17.52 o 
  -5   6   4      102.52       94.52     10.31 o 
  -4   6   4       71.51      104.32     10.22 o 
  -3   6   4      519.45      419.62     16.00 o 
  -2   6   4       55.48       66.38      9.07 o 
  -1   6   4       41.73       60.34      8.26 o 
   0   6   4       33.99       26.37      4.78 o 
   1   6   4       87.30       66.47      9.42 o 
   2   6   4       23.83        2.16      7.45 o 
   3   6   4      476.15      486.29     19.60 o 
   4   6   4       23.76       24.09      9.05 o 
   5   6   4        6.14        7.74      7.74 o 
   6   6   4      275.20      262.94     17.90 o 
   7   6   4      154.56      157.78     15.73 o 
   8   6   4        3.16       10.94     10.94 o 
   9   6   4       11.94       14.23     11.93 o 
 -11   7   4       20.88       30.01     15.07 o 
 -10   7   4       32.39       39.92     11.91 o 
  -9   7   4       36.73       24.23     12.97 o 
  -8   7   4        9.74       13.46      9.38 o 
  -7   7   4      193.02      210.78     17.15 o 
  -6   7   4      125.42      106.45     12.72 o 
  -5   7   4        6.18        3.10      7.96 o 
  -4   7   4        0.43        8.59      6.64 o 
  -3   7   4      104.16      170.22     14.16 o 
  -2   7   4      110.07      119.10     12.48 o 
  -1   7   4        6.16       10.84      8.35 o 
   0   7   4       16.10        9.04      5.12 o 
   1   7   4        2.11       14.67      8.16 o 
   2   7   4       74.20       63.64     11.62 o 
   3   7   4      185.83      192.43     15.01 o 
   4   7   4       48.33       48.38     10.74 o 
   5   7   4       13.87        9.42     10.50 o 
   6   7   4       21.20       17.55     11.07 o 
   7   7   4        9.79       15.84      9.64 o 
   8   7   4        2.62        3.69     10.30 o 
 -10   8   4        0.14        5.42     13.13 o 
  -9   8   4       97.54      111.03     18.69 o 
  -8   8   4      198.10      180.78     18.93 o 
  -7   8   4       24.06       25.52     11.28 o 
  -6   8   4        7.10        7.02     10.57 o 
  -5   8   4        5.27       22.96      9.87 o 
  -4   8   4       73.37       56.75     11.73 o 
  -3   8   4        9.45       25.45     10.30 o 
  -2   8   4       39.72       33.53     10.26 o 
  -1   8   4       29.23       42.76     10.47 o 
   0   8   4        0.45        0.03      6.57 o 
   1   8   4       86.30       89.81      9.62 o 
   2   8   4       10.49        2.21      9.59 o 
   3   8   4        9.19       10.77      9.72 o 
   4   8   4       33.34       47.58     12.60 o 
   5   8   4      131.45      141.61      9.06 o 
   6   8   4       18.58       28.06     10.84 o 
   7   8   4       40.56       39.85     14.27 o 
  -8   9   4        2.83        7.93     11.48 o 
  -7   9   4       12.66        7.38     11.13 o 
  -6   9   4        1.17       11.01     10.24 o 
  -5   9   4        2.25        3.12     10.59 o 
  -4   9   4       17.23       12.90     11.50 o 
  -3   9   4        0.06        2.70     11.73 o 
  -2   9   4       35.72       10.09     11.30 o 
  -1   9   4       42.66       59.51     12.41 o 
   0   9   4       69.55       64.77     10.65 o 
   1   9   4       59.15       55.77     13.49 o 
   2   9   4       11.22        2.49     11.57 o 
   3   9   4        1.15        1.70     10.03 o 
   4   9   4       17.75       16.39     10.78 o 
   5   9   4       38.92       40.55     12.13 o 
  -5  10   4        0.76        1.80     11.44 o 
  -4  10   4        7.49       24.74     12.86 o 
  -3  10   4       12.51       18.18     11.66 o 
  -2  10   4        6.28       10.95     11.14 o 
  -1  10   4        7.12        5.20     11.58 o 
   0  10   4       24.82        2.11      8.34 o 
   1  10   4        9.12       12.07     12.81 o 
   2  10   4        1.55        1.78     10.53 o 
 -14   1   5        3.93       20.43     12.82 o 
 -13   1   5      161.18      155.31     18.21 o 
 -12   1   5       33.23       25.14     13.40 o 
 -11   1   5      207.54      184.82     16.88 o 
 -10   1   5       25.54       27.60     10.01 o 
  -9   1   5      752.34      798.40     23.70 o 
  -8   1   5      485.05      581.89     19.26 o 
  -7   1   5      423.95      480.42     15.65 o 
  -6   1   5       59.02       67.75      8.19 o 
  -5   1   5      342.80      314.20     11.18 o 
  -4   1   5       70.06       79.48      5.82 o 
  -3   1   5       10.77        7.88      3.52 o 
  -2   1   5     1231.42     1341.48     19.62 o 
  -1   1   5     1497.64     1613.46     17.27 o 
   0   1   5      832.84      726.52     21.19 o 
   1   1   5      256.77      295.32     11.97 o 
   2   1   5      393.12      472.39     14.57 o 
   3   1   5       13.04        4.18      3.83 o 
   4   1   5     1226.14     1132.79     23.71 o 
   5   1   5        4.71        2.14      5.52 o 
   6   1   5     1158.78     1262.99     30.93 o 
   7   1   5       59.10       47.99     11.37 o 
   8   1   5      856.77      920.30     31.43 o 
   9   1   5       97.62       81.44     15.55 o 
  10   1   5       31.97       13.01     13.55 o 
  11   1   5        1.43       11.71     12.34 o 
 -14   2   5       14.30       30.12     15.87 o 
 -13   2   5        2.51        1.11     11.37 o 
 -12   2   5       22.56        8.58     12.30 o 
 -11   2   5       30.21        6.66     10.32 o 
 -10   2   5      167.91      187.54     19.24 o 
  -9   2   5      778.67      827.64     21.60 o 
  -8   2   5       76.14       85.28     13.17 o 
  -7   2   5      150.53      171.28      6.59 o 
  -6   2   5       29.75       40.82      8.15 o 
  -5   2   5        0.04        0.20      5.71 o 
  -4   2   5      114.65      110.74      3.90 o 
  -3   2   5     1337.95     1401.48     16.56 o 
  -2   2   5      602.84      619.31     14.94 o 
  -1   2   5      144.36      171.12      9.20 o 
   0   2   5     1024.54      644.72    405.73 o 
   1   2   5      416.13      447.90     14.30 o 
   2   2   5     1451.47     1253.93     22.01 o 
   3   2   5      745.14      789.22     19.10 o 
   4   2   5      529.49      522.87     16.99 o 
   5   2   5      351.51      351.93     16.27 o 
   6   2   5      461.03      420.58     19.19 o 
   7   2   5      188.44      171.59     15.56 o 
   8   2   5        2.08        4.35     10.56 o 
   9   2   5      231.76      179.03     18.67 o 
  10   2   5       62.46       70.75     15.24 o 
 -14   3   5        8.61        2.39     12.89 o 
 -13   3   5       52.61       30.93     12.26 o 
 -12   3   5        5.59        6.93     10.90 o 
 -11   3   5      291.05      292.32     21.24 o 
 -10   3   5      178.62      159.93     14.91 o 
  -9   3   5      140.05      132.11     12.43 o 
  -8   3   5       52.43       46.82      7.70 o 
  -7   3   5     1313.41     1484.25     28.82 o 
  -6   3   5      863.07      788.59     19.55 o 
  -5   3   5       11.21        6.46      4.36 o 
  -4   3   5       13.95        1.64      3.90 o 
  -3   3   5      292.90      235.92      9.45 o 
  -2   3   5      180.79      197.31      8.53 o 
  -1   3   5      171.43      155.75      8.36 o 
   0   3   5     1385.98     1235.18    782.65 o 
   1   3   5      454.97      379.19     12.61 o 
   2   3   5     1232.49     1027.97      4.95 o 
   3   3   5       11.28        6.05      6.05 o 
   4   3   5     1001.39     1126.46     26.00 o 
   5   3   5       21.94       11.76      8.34 o 
   6   3   5      991.34      932.79     27.71 o 
   7   3   5      146.71      179.84     16.66 o 
   8   3   5        0.12        8.78      9.70 o 
   9   3   5       19.20       42.57     13.45 o 
  10   3   5      176.22      144.73     17.40 o 
 -13   4   5       66.60       56.28     16.49 o 
 -12   4   5      113.30      181.11     19.14 o 
 -11   4   5       86.49       50.50     12.98 o 
 -10   4   5       19.78       14.05     10.28 o 
  -9   4   5       14.54        9.70      9.70 o 
  -8   4   5      162.74      234.77     14.26 o 
  -7   4   5      386.63      393.04     16.85 o 
  -6   4   5      274.20      286.08     13.58 o 
  -5   4   5      552.54      534.80     16.37 o 
  -4   4   5      309.92      303.58      5.53 o 
  -3   4   5        0.81        2.88      3.97 o 
  -2   4   5      198.10      252.02     10.89 o 
  -1   4   5      270.34      262.11      9.15 o 
   0   4   5       54.23       65.11      6.04 o 
   1   4   5     1286.81     1091.50     22.47 o 
   2   4   5      550.17      609.84     18.42 o 
   3   4   5      665.96      581.73     18.72 o 
   4   4   5      883.94      934.50     25.28 o 
   5   4   5      402.85      436.58     20.18 o 
   6   4   5       31.93       30.47     10.19 o 
   7   4   5        0.71        9.31      9.31 o 
   8   4   5        3.71        2.66     10.74 o 
   9   4   5       18.33       41.13     11.78 o 
  10   4   5        1.03       10.40     10.10 o 
 -13   5   5        2.43        3.57     14.86 o 
 -12   5   5        1.25        1.04     11.05 o 
 -11   5   5       24.55       20.00     10.80 o 
 -10   5   5        0.07        6.22     10.01 o 
  -9   5   5      209.76      215.98     17.88 o 
  -8   5   5      251.14      259.58     13.88 o 
  -7   5   5       84.36       57.92      9.09 o 
  -6   5   5       21.06        0.00      6.85 o 
  -5   5   5      595.30      653.78     21.42 o 
  -4   5   5      494.73      522.72     13.11 o 
  -3   5   5        0.26       12.39      4.51 o 
  -2   5   5      165.65      175.53      7.79 o 
  -1   5   5        1.13        0.96      5.06 o 
   0   5   5        1.06        6.10      4.00 o 
   1   5   5      426.11      498.54     17.80 o 
   2   5   5     1429.15     1465.05     29.53 o 
   3   5   5      161.06      158.50     12.12 o 
   4   5   5      698.59      668.90      7.97 o 
   5   5   5      239.52      306.99     17.28 o 
   6   5   5        1.61        3.15      8.69 o 
   7   5   5       40.69       44.61     12.60 o 
   8   5   5      179.24      148.02     17.27 o 
   9   5   5       53.31       64.39     12.56 o 
 -12   6   5        4.76        5.80     11.40 o 
 -11   6   5       61.86       84.74     15.31 o 
 -10   6   5       57.12       73.79     14.38 o 
  -9   6   5       16.06        8.75     11.19 o 
  -8   6   5        0.65        8.63      8.53 o 
  -7   6   5        0.08       18.91      7.72 o 
  -6   6   5       36.18       19.33      9.44 o 
  -5   6   5       16.25       25.26      9.04 o 
  -4   6   5       96.47      103.27      7.94 o 
  -3   6   5       32.48        4.93      6.77 o 
  -2   6   5        0.99       23.09      8.16 o 
  -1   6   5       33.34        8.96      6.51 o 
   0   6   5       14.71        1.68      5.15 o 
   1   6   5      199.35      196.18     11.27 o 
   2   6   5       49.20       51.37     12.02 o 
   3   6   5      145.26       85.43     11.33 o 
   4   6   5       12.91       20.69     10.16 o 
   5   6   5       45.12       19.47     10.67 o 
   6   6   5       14.18        5.92     12.03 o 
   7   6   5       23.62       35.24     10.53 o 
   8   6   5        8.69        0.91     12.40 o 
 -11   7   5        0.00        3.44     14.63 o 
 -10   7   5        0.72       20.96     12.08 o 
  -9   7   5       35.79       25.66     12.69 o 
  -8   7   5       20.59       45.78     10.90 o 
  -7   7   5        0.03        5.42     10.48 o 
  -6   7   5       14.25        3.55      8.25 o 
  -5   7   5      107.29       79.81     10.86 o 
  -4   7   5       20.30       12.16      7.88 o 
  -3   7   5      125.87      163.22     14.25 o 
  -2   7   5       75.48       40.34     10.47 o 
  -1   7   5      101.70      101.00     11.91 o 
   0   7   5      223.56      221.06     17.25 o 
   1   7   5        3.92        9.44      6.20 o 
   2   7   5      164.88      178.59     14.81 o 
   3   7   5       23.19        5.93     10.21 o 
   4   7   5       38.10       62.74     11.58 o 
   5   7   5        4.38       12.68      8.91 o 
   6   7   5       91.12       64.43     12.63 o 
   7   7   5       32.96       36.55     11.35 o 
  -9   8   5       16.23       38.87     12.31 o 
  -8   8   5        1.47       12.26     10.56 o 
  -7   8   5        1.94       10.35     10.53 o 
  -6   8   5        8.70        9.45      9.98 o 
  -5   8   5       60.40       50.03     10.55 o 
  -4   8   5       20.44       25.79     11.27 o 
  -3   8   5        0.00        0.80     11.18 o 
  -2   8   5      103.41       92.63     12.82 o 
  -1   8   5        0.03        7.72      9.32 o 
   0   8   5        1.61       12.54     12.54 o 
   1   8   5       69.64       56.17     12.81 o 
   2   8   5       82.63       67.52     13.24 o 
   3   8   5        1.66        9.08      9.00 o 
   4   8   5        9.47       12.51     12.51 o 
   5   8   5        0.65       14.44     10.48 o 
   6   8   5        0.09       13.98      9.27 o 
  -8   9   5       22.70       28.88     14.17 o 
  -7   9   5       40.45       24.00     12.61 o 
  -6   9   5        5.04        3.49     10.88 o 
  -5   9   5        4.44       13.84     10.05 o 
  -4   9   5        2.37       26.29      9.62 o 
  -3   9   5       16.84       38.48     12.79 o 
  -2   9   5        0.09        8.23     10.88 o 
  -1   9   5        0.29       11.41     11.41 o 
   0   9   5       22.73       21.08      9.37 o 
   1   9   5        2.78       12.08     12.08 o 
   2   9   5       13.75       12.05     12.05 o 
   3   9   5        0.08        6.28     11.20 o 
   4   9   5       39.40       25.58     11.56 o 
  -5  10   5        0.01       15.80      9.91 o 
  -4  10   5        2.11       21.72     12.01 o 
  -3  10   5        0.69       13.82     13.82 o 
  -2  10   5        0.63        1.02     11.41 o 
  -1  10   5       18.15       32.90     11.73 o 
   0  10   5       29.66       12.97      8.81 o 
   1  10   5        3.56        1.83     12.41 o 
 -14   0   6      128.05       93.54     17.58 o 
 -13   0   6        3.39        3.14     13.11 o 
 -12   0   6       76.37       90.14     17.57 o 
 -11   0   6      198.62      188.91     12.40 o 
 -10   0   6       29.77       30.60     12.53 o 
  -9   0   6      176.79      189.73     10.14 o 
  -8   0   6      217.14      200.52      9.09 o 
  -7   0   6      541.07      631.66     22.33 o 
  -6   0   6        9.93       10.33      5.17 o 
  -5   0   6      830.18      684.66     16.49 o 
  -4   0   6     1774.55     1747.71     24.27 o 
  -3   0   6     7875.78     8423.77     49.72 o 
  -2   0   6       10.32       11.84      3.25 o 
  -1   0   6       56.78       51.86      5.32 o 
   0   0   6     7648.03     7585.31     35.27 o 
   1   0   6     1640.48     1775.45     25.94 o 
   2   0   6      673.17      682.91     17.45 o 
   3   0   6        3.05       14.17      5.23 o 
   4   0   6     1131.91     1076.26     25.73 o 
   5   0   6       10.01        1.28      7.70 o 
   6   0   6     1147.61     1249.00     32.19 o 
   7   0   6     1230.99     1277.24     37.91 o 
   8   0   6      139.76      187.11     18.19 o 
   9   0   6      414.64      431.88     24.95 o 
  10   0   6      114.82       86.47     19.47 o 
 -14   1   6       24.79       14.01     13.68 o 
 -13   1   6       35.85       19.21     15.05 o 
 -12   1   6       58.97       36.37     13.90 o 
 -11   1   6       44.06       63.02     12.47 o 
 -10   1   6      225.84      167.95     14.97 o 
  -9   1   6      203.73      280.30     16.20 o 
  -8   1   6      111.69       66.01      8.79 o 
  -7   1   6       23.83        6.60      6.04 o 
  -6   1   6        0.82        0.82      5.96 o 
  -5   1   6        8.96        0.76      3.97 o 
  -4   1   6      321.80      281.87     10.48 o 
  -3   1   6      121.17      142.01      7.30 o 
  -2   1   6      145.98      175.81      8.48 o 
  -1   1   6      135.19      150.18      9.76 o 
   0   1   6     1951.97     1771.62     17.77 o 
   1   1   6      593.65      657.80     18.84 o 
   2   1   6     1023.74      889.85     19.98 o 
   3   1   6      257.09      274.98     14.71 o 
   4   1   6      284.83      227.45     13.80 o 
   5   1   6       68.42       90.05     11.57 o 
   6   1   6      583.82      560.20     23.85 o 
   7   1   6       26.17       50.16     12.24 o 
   8   1   6        1.64       12.26     12.26 o 
   9   1   6        4.96        8.77     11.69 o 
  10   1   6        0.68        1.22     13.39 o 
 -14   2   6       48.02       48.95     16.27 o 
 -13   2   6        1.57        6.53     11.39 o 
 -12   2   6       66.40       54.98     14.27 o 
 -11   2   6        0.09       15.54      9.23 o 
 -10   2   6        1.50        7.76      7.76 o 
  -9   2   6        5.59        5.23      9.35 o 
  -8   2   6       59.40       79.89      9.45 o 
  -7   2   6      198.37      203.98     11.91 o 
  -6   2   6      436.22      522.19     16.12 o 
  -5   2   6      951.25      871.62     19.09 o 
  -4   2   6      141.69       95.87      6.98 o 
  -3   2   6        4.92       10.23      6.34 o 
  -2   2   6     2369.55     2615.85     32.59 o 
  -1   2   6     4311.36     3889.13     37.32 o 
   0   2   6      410.62      313.39      8.45 o 
   1   2   6        1.85       20.00      5.34 o 
   2   2   6     1745.65     1917.67     29.84 o 
   3   2   6      106.96      112.67      9.32 o 
   4   2   6     1198.91     1274.57     28.13 o 
   5   2   6      406.82      397.58     19.09 o 
   6   2   6        1.34        8.73      8.73 o 
   7   2   6      137.42      185.93     15.93 o 
   8   2   6      200.58      218.13     18.42 o 
   9   2   6       49.36       34.11     14.60 o 
  10   2   6       13.80       10.62     14.04 o 
 -14   3   6        2.26        7.34     14.14 o 
 -13   3   6        3.11       22.66     11.50 o 
 -12   3   6        8.81        6.14     11.97 o 
 -11   3   6        2.60       15.38     10.58 o 
 -10   3   6        1.97       23.04      9.89 o 
  -9   3   6      123.99      106.68     11.00 o 
  -8   3   6       13.34        4.83      7.24 o 
  -7   3   6      334.36      378.98     18.10 o 
  -6   3   6      254.56      200.23     11.32 o 
  -5   3   6       31.98        6.55      6.06 o 
  -4   3   6      211.00      236.47      4.95 o 
  -3   3   6      807.53      706.33     16.78 o 
  -2   3   6       75.64       93.26      7.56 o 
  -1   3   6        1.49        2.69      5.54 o 
   0   3   6        0.01        0.91      5.82 o 
   1   3   6       19.40        9.81      5.33 o 
   2   3   6       66.24       58.03      7.81 o 
   3   3   6      200.53      240.13     13.77 o 
   4   3   6      795.99      712.78     23.28 o 
   5   3   6      160.71      226.22     14.85 o 
   6   3   6       45.16       32.79     11.22 o 
   7   3   6        0.50       10.08     10.08 o 
   8   3   6       36.84       21.07     12.12 o 
   9   3   6        5.95       10.40     11.00 o 
 -13   4   6       13.19       33.11     14.70 o 
 -12   4   6        0.40       13.63     13.63 o 
 -11   4   6       66.98       57.62     12.03 o 
 -10   4   6       63.73      124.00     13.85 o 
  -9   4   6       26.12        0.71      8.23 o 
  -8   4   6       31.25       29.80     11.08 o 
  -7   4   6       21.69        6.39      7.05 o 
  -6   4   6      447.02      466.03     14.33 o 
  -5   4   6        2.93        2.75      6.25 o 
  -4   4   6      528.81      446.80      5.06 o 
  -3   4   6       46.63       39.49      5.47 o 
  -2   4   6     1685.46     1385.85     25.79 o 
  -1   4   6      166.57      191.24     14.69 o 
   0   4   6       35.24       55.71     13.74 o 
   1   4   6      130.23       70.74      8.93 o 
   2   4   6      837.30      768.76     21.79 o 
   3   4   6      204.82      219.83      7.84 o 
   4   4   6        2.62       10.97      8.65 o 
   5   4   6       69.90       89.71     12.35 o 
   6   4   6       92.33       74.37     12.84 o 
   7   4   6       45.63       13.39     11.50 o 
   8   4   6       32.51       23.43     11.17 o 
   9   4   6        1.70        2.13     12.86 o 
 -12   5   6       63.73       54.47     16.64 o 
 -11   5   6       52.31       60.54     13.74 o 
 -10   5   6       24.01       57.80     11.96 o 
  -9   5   6       19.43        6.52     10.09 o 
  -8   5   6       43.63       69.55     10.56 o 
  -7   5   6      343.55      327.71     17.53 o 
  -6   5   6       46.88       50.09      9.82 o 
  -5   5   6        7.85        6.28      7.72 o 
  -4   5   6        6.96       12.07      6.00 o 
  -3   5   6        0.71        6.63      6.73 o 
  -2   5   6        2.92        5.22      6.56 o 
  -1   5   6       34.49       45.97      8.04 o 
   0   5   6       19.08       26.18      5.19 o 
   1   5   6       22.45       12.31      8.11 o 
   2   5   6      159.98      158.92     12.89 o 
   3   5   6        4.91        3.86      8.29 o 
   4   5   6      166.12      176.98     14.68 o 
   5   5   6       45.80       33.00     11.22 o 
   6   5   6        0.02        6.02      9.61 o 
   7   5   6        2.73        9.31     11.23 o 
   8   5   6       47.97       61.88     12.75 o 
 -12   6   6        3.88        1.19     16.21 o 
 -11   6   6        5.80       33.93     13.46 o 
 -10   6   6        4.37        4.92     11.14 o 
  -9   6   6       11.60       25.80      9.95 o 
  -8   6   6        3.65        0.00      9.18 o 
  -7   6   6       67.17       45.39     10.18 o 
  -6   6   6      125.66      151.81     13.91 o 
  -5   6   6        1.61       12.17      8.35 o 
  -4   6   6      887.16      840.72     24.83 o 
  -3   6   6      363.00      402.97     17.87 o 
  -2   6   6        1.71        8.80      6.52 o 
  -1   6   6      472.82      507.93     21.01 o 
   0   6   6     1257.41     1381.60     22.66 o 
   1   6   6      377.43      409.66     19.97 o 
   2   6   6       92.18       94.35     11.71 o 
   3   6   6       39.18       49.83     11.11 o 
   4   6   6       20.65       27.60      9.27 o 
   5   6   6       45.47       40.08     11.23 o 
   6   6   6       77.85       81.38     13.20 o 
   7   6   6        0.41        1.96     11.68 o 
 -11   7   6        7.00        4.61     13.18 o 
 -10   7   6      105.25       62.50     17.16 o 
  -9   7   6       83.59       85.86     15.59 o 
  -8   7   6       38.68       46.55     11.11 o 
  -7   7   6       64.88       61.55     13.37 o 
  -6   7   6      141.80      104.09     13.73 o 
  -5   7   6      130.91      188.14     14.70 o 
  -4   7   6       22.07       20.88     10.12 o 
  -3   7   6       17.18       16.36      8.62 o 
  -2   7   6        5.04        0.79      8.78 o 
  -1   7   6        9.19        0.76      8.11 o 
   0   7   6        8.17       13.83      6.92 o 
   1   7   6        0.99        3.73      9.79 o 
   2   7   6      160.02      189.61     15.19 o 
   3   7   6      154.49      161.25     16.26 o 
   4   7   6       36.70        9.54     10.01 o 
   5   7   6       46.48       31.14     13.39 o 
   6   7   6       68.99       84.45     14.24 o 
  -9   8   6        0.22       10.31     11.76 o 
  -8   8   6       18.53        5.72     12.47 o 
  -7   8   6        3.55        5.28     10.10 o 
  -6   8   6       51.97       67.30     12.65 o 
  -5   8   6       54.91       33.92     11.83 o 
  -4   8   6        0.19        6.00      9.45 o 
  -3   8   6       71.66       56.46     13.30 o 
  -2   8   6      291.48      310.86     21.94 o 
  -1   8   6      263.90      238.54     18.86 o 
   0   8   6       24.60       43.00      8.91 o 
   1   8   6      170.90      137.66     17.35 o 
   2   8   6      121.01      145.59     17.38 o 
   3   8   6        7.33       25.13     10.00 o 
   4   8   6        5.11        6.52     11.15 o 
   5   8   6        5.22       12.58     12.58 o 
  -7   9   6       23.63       52.87     11.64 o 
  -6   9   6       13.95       22.18     11.55 o 
  -5   9   6       28.84       43.00     12.10 o 
  -4   9   6       97.11       71.59     15.75 o 
  -3   9   6       90.92      128.21     17.45 o 
  -2   9   6       30.58       18.65     14.71 o 
  -1   9   6        2.48        0.97     12.43 o 
   0   9   6       23.53       36.82      9.09 o 
   1   9   6       72.98       64.94     14.17 o 
   2   9   6       63.73       60.10     14.81 o 
   3   9   6       21.71       27.69     12.32 o 
  -3  10   6       24.90       34.76     14.89 o 
  -2  10   6        0.10       14.87     14.87 o 
 -14   1   7        6.38       11.85     12.63 o 
 -13   1   7       21.22        4.38     14.06 o 
 -12   1   7       32.65       37.05     11.99 o 
 -11   1   7      472.13      548.70     25.02 o 
 -10   1   7       43.52       43.65     10.80 o 
  -9   1   7      424.30      385.43     19.44 o 
  -8   1   7      130.36      170.50     12.44 o 
  -7   1   7        5.92        5.96      5.96 o 
  -6   1   7        8.68       12.55      4.56 o 
  -5   1   7      136.82      138.27      9.17 o 
  -4   1   7      419.20      407.63     13.06 o 
  -3   1   7       41.54       44.54      6.49 o 
  -2   1   7     3718.69     3660.14     37.72 o 
  -1   1   7      515.53      566.90     15.62 o 
   0   1   7      256.44      289.99      8.37 o 
   1   1   7       90.41      114.68      8.81 o 
   2   1   7      612.75      576.26     18.15 o 
   3   1   7       52.27       48.64      8.38 o 
   4   1   7        3.87        3.82      8.03 o 
   5   1   7        0.39        5.95      8.01 o 
   6   1   7       15.15       20.64      9.62 o 
   7   1   7       21.80       54.19     12.13 o 
   8   1   7       12.92        4.47     11.56 o 
   9   1   7       47.16       48.50     13.81 o 
 -14   2   7        0.13       13.58     13.58 o 
 -13   2   7       35.22       31.20     12.77 o 
 -12   2   7       21.97       37.10     14.93 o 
 -11   2   7       18.76        1.73     10.07 o 
 -10   2   7       41.67       12.41     10.01 o 
  -9   2   7      131.75      159.07     16.59 o 
  -8   2   7      343.64      248.10     14.84 o 
  -7   2   7       11.13       12.98      7.51 o 
  -6   2   7      356.20      277.14     13.06 o 
  -5   2   7     2309.32     2535.49     34.57 o 
  -4   2   7      718.36      566.71     16.00 o 
  -3   2   7       88.96      105.92     10.17 o 
  -2   2   7      855.85      693.00     17.66 o 
  -1   2   7       17.00        5.29      4.36 o 
   0   2   7      103.43       98.88     60.51 o 
   1   2   7       83.16       68.06      8.51 o 
   2   2   7        5.44        5.55      6.80 o 
   3   2   7        9.46        7.91      6.26 o 
   4   2   7      322.24      309.67     16.22 o 
   5   2   7      749.84      809.69     26.30 o 
   6   2   7      121.06      126.63     14.36 o 
   7   2   7      312.90      327.20     21.76 o 
   8   2   7       56.48       72.28     14.23 o 
   9   2   7        0.70       17.23     12.13 o 
 -13   3   7      161.70      149.02     20.14 o 
 -12   3   7      116.28       83.38     14.97 o 
 -11   3   7        0.04        8.37     10.01 o 
 -10   3   7       21.43       12.26      9.53 o 
  -9   3   7      151.84      168.73     16.38 o 
  -8   3   7        2.65        0.00      8.28 o 
  -7   3   7      139.07      103.04      9.94 o 
  -6   3   7       55.35       43.92      7.59 o 
  -5   3   7      181.59      183.24     11.68 o 
  -4   3   7     2147.66     2067.58     31.54 o 
  -3   3   7      174.97      237.07     11.56 o 
  -2   3   7       72.67       76.81      7.96 o 
  -1   3   7      479.52      514.93      5.42 o 
   0   3   7     2096.26     2091.54     36.03 o 
   1   3   7      251.27      258.62     13.32 o 
   2   3   7       13.58       15.30      7.34 o 
   3   3   7       85.32       89.15     11.66 o 
   4   3   7      678.58      689.42     24.64 o 
   5   3   7       58.21       56.56     11.16 o 
   6   3   7       53.56       65.99     11.45 o 
   7   3   7       27.76       28.54     12.54 o 
   8   3   7        1.72       15.57     10.99 o 
 -13   4   7        9.01       42.09     14.40 o 
 -12   4   7       14.99        3.24     14.51 o 
 -11   4   7       21.12       42.14     13.40 o 
 -10   4   7       16.15       11.04     11.04 o 
  -9   4   7        1.20       22.43      8.19 o 
  -8   4   7       81.78       92.90     11.04 o 
  -7   4   7      510.83      533.26     20.23 o 
  -6   4   7      621.78      729.56      7.50 o 
  -5   4   7      362.67      326.25     14.34 o 
  -4   4   7      456.54      488.06     19.69 o 
  -3   4   7     1942.46     1898.96     32.72 o 
  -2   4   7      156.80      146.71      6.19 o 
  -1   4   7        0.05        5.68      6.85 o 
   0   4   7      103.34      113.59      7.11 o 
   1   4   7       10.98       17.44     15.44 o 
   2   4   7      658.77      638.84     22.66 o 
   3   4   7      879.02      960.13     27.72 o 
   4   4   7      423.95      413.85     21.16 o 
   5   4   7      329.39      386.91     21.06 o 
   6   4   7       94.79       70.77     14.22 o 
   7   4   7       26.50        8.76     12.75 o 
   8   4   7        9.25       13.63     11.18 o 
 -12   5   7       30.98       28.71     12.03 o 
 -11   5   7       29.92       42.77     14.84 o 
 -10   5   7       53.43       28.99     10.50 o 
  -9   5   7       56.06       65.50     13.16 o 
  -8   5   7      183.71      126.66     13.83 o 
  -7   5   7       18.74       14.32      7.39 o 
  -6   5   7      169.09      219.92     15.40 o 
  -5   5   7      342.02      309.20     15.37 o 
  -4   5   7        0.93       13.90      6.41 o 
  -3   5   7      456.29      537.47     19.66 o 
  -2   5   7     1493.71     1520.07     32.57 o 
  -1   5   7       63.65       77.06      9.27 o 
   0   5   7        0.28        0.12      4.73 o 
   1   5   7      275.83      275.62      9.46 o 
   2   5   7     1092.12     1125.81      8.22 o 
   3   5   7       40.67       55.21     11.29 o 
   4   5   7       79.33       99.25     13.21 o 
   5   5   7       36.60       35.73     11.22 o 
   6   5   7       59.64       65.08     12.13 o 
   7   5   7       38.92        7.06     11.89 o 
 -11   6   7       16.93        4.47     14.48 o 
 -10   6   7        1.08        1.98     10.80 o 
  -9   6   7       60.19       48.31     11.57 o 
  -8   6   7       60.82       92.80     12.95 o 
  -7   6   7      153.54       93.45     14.60 o 
  -6   6   7       52.13       56.96     13.46 o 
  -5   6   7      165.23       95.94     11.54 o 
  -4   6   7       34.53       43.82     11.62 o 
  -3   6   7       35.77       10.36      9.49 o 
  -2   6   7        0.34       15.33      8.99 o 
  -1   6   7      278.03      215.12     16.07 o 
   0   6   7       15.17       16.36     16.67 o 
   1   6   7      211.84      228.95      8.63 o 
   2   6   7      135.77      138.30     14.55 o 
   3   6   7       61.12       58.97      8.91 o 
   4   6   7       18.59       23.61     11.85 o 
   5   6   7        6.62        5.58     11.46 o 
   6   6   7       27.42       33.60     12.95 o 
 -10   7   7       42.54       37.30     14.97 o 
  -9   7   7        0.20        2.96     11.85 o 
  -8   7   7        1.59       12.79     12.79 o 
  -7   7   7        7.08       33.80      8.66 o 
  -6   7   7       64.66       72.58     12.18 o 
  -5   7   7        1.63        3.15      8.40 o 
  -4   7   7       48.87       57.24     10.58 o 
  -3   7   7        3.76       15.48     10.84 o 
  -2   7   7       46.61       62.79     11.13 o 
  -1   7   7      230.21      206.05     10.03 o 
   0   7   7      951.14      993.58     22.85 o 
   1   7   7       27.35       34.82     12.88 o 
   2   7   7       57.41       58.97     10.52 o 
   3   7   7        1.28       11.35     11.35 o 
   4   7   7       46.87       12.79     12.79 o 
   5   7   7        4.01        5.88     12.78 o 
  -9   8   7       30.31       51.87     12.81 o 
  -8   8   7        0.15       11.69     13.92 o 
  -7   8   7        3.47        5.57      9.66 o 
  -6   8   7        0.02        2.74     11.23 o 
  -5   8   7        0.81        1.87     12.67 o 
  -4   8   7       12.55        8.50     11.16 o 
  -3   8   7        3.10       10.43     11.58 o 
  -2   8   7       14.49        9.37     12.26 o 
  -1   8   7       43.15       18.43     15.02 o 
   0   8   7       94.16       86.87     12.25 o 
   1   8   7        9.71       11.86     11.86 o 
   2   8   7       43.23       33.95     14.05 o 
   3   8   7        6.39        6.78     11.80 o 
   4   8   7        0.67       12.65     12.65 o 
  -6   9   7        1.40       18.21     11.35 o 
  -5   9   7       27.13       24.06     13.53 o 
  -4   9   7       40.16       38.78     16.42 o 
  -3   9   7        2.05       14.34     14.34 o 
  -2   9   7       51.41       62.91     14.71 o 
  -1   9   7        7.87       14.28     12.11 o 
   0   9   7      104.06      107.28     12.47 o 
   1   9   7        4.65       13.99     13.05 o 
 -14   0   8        3.34        9.38     13.64 o 
 -13   0   8        0.27       12.07     12.07 o 
 -12   0   8       70.21       30.21     13.10 o 
 -11   0   8      292.13      324.88     21.72 o 
 -10   0   8      760.98      741.13     27.48 o 
  -9   0   8      119.44      139.30     14.81 o 
  -8   0   8      113.76       89.05     11.22 o 
  -7   0   8     2286.98     2489.70     39.06 o 
  -6   0   8     1547.61     1598.17     29.71 o 
  -5   0   8       21.22       30.11      6.90 o 
  -4   0   8      144.02      159.01     10.12 o 
  -3   0   8      291.87      293.35     12.12 o 
  -2   0   8        0.13        5.08      5.08 o 
  -1   0   8     1331.19     1270.57     25.27 o 
   0   0   8     2650.38     2729.00     54.36 o 
   1   0   8       33.17       29.97      6.13 o 
   2   0   8        5.13        6.82      6.82 o 
   3   0   8     1263.52     1453.97     32.94 o 
   4   0   8      253.29      271.80     17.51 o 
   5   0   8      262.76      346.90     20.37 o 
   6   0   8       21.92       18.62     11.11 o 
   7   0   8       40.04       31.09     15.95 o 
   8   0   8        2.46        8.64     13.31 o 
 -14   1   8       58.09       32.38     14.47 o 
 -13   1   8       68.56       94.59     17.52 o 
 -12   1   8       29.86        0.98     12.45 o 
 -11   1   8       19.55        5.31     11.04 o 
 -10   1   8       73.77      115.10     12.29 o 
  -9   1   8      251.37      163.76     14.48 o 
  -8   1   8       77.16       75.51     12.71 o 
  -7   1   8      394.58      367.29     16.28 o 
  -6   1   8      845.27      897.68     22.91 o 
  -5   1   8      310.96      333.89     14.16 o 
  -4   1   8     1117.87     1138.47     23.84 o 
  -3   1   8      389.45      409.94     16.46 o 
  -2   1   8      383.66      295.75     12.59 o 
  -1   1   8      125.67      180.97     10.03 o 
   0   1   8      119.22       78.23      5.65 o 
   1   1   8       14.07        0.54      5.67 o 
   2   1   8      122.06       93.48     10.40 o 
   3   1   8      192.29      192.40     13.01 o 
   4   1   8       13.79        8.83      9.53 o 
   5   1   8        0.48        9.46      9.14 o 
   6   1   8       30.83       30.44     11.33 o 
   7   1   8        0.14       17.62      8.80 o 
   8   1   8        0.15        4.83     10.83 o 
 -14   2   8       24.91       13.57     15.57 o 
 -13   2   8       52.40       33.94     14.62 o 
 -12   2   8       78.54       71.32     14.72 o 
 -11   2   8       32.83       37.17     12.50 o 
 -10   2   8       15.76       32.98     10.21 o 
  -9   2   8      339.93      332.04     17.77 o 
  -8   2   8      887.97     1083.01     28.48 o 
  -7   2   8      143.90       94.09     10.79 o 
  -6   2   8       93.52       49.86      8.77 o 
  -5   2   8      516.47      426.36     16.58 o 
  -4   2   8      381.71      420.01     17.00 o 
  -3   2   8      168.59      183.57     11.32 o 
  -2   2   8      805.11      758.78     20.39 o 
  -1   2   8        0.48        2.95      5.45 o 
   0   2   8       52.63       52.34      5.53 o 
   1   2   8      958.30      938.23     24.36 o 
   2   2   8     1245.79     1222.51     29.73 o 
   3   2   8       79.80      103.70     10.77 o 
   4   2   8       25.37       31.99      8.00 o 
   5   2   8      100.17      125.35     13.41 o 
   6   2   8        9.38        1.86     10.66 o 
   7   2   8        3.00       14.53     11.78 o 
   8   2   8        6.98       11.39     12.65 o 
 -13   3   8       10.58       13.85     13.85 o 
 -12   3   8        0.03        2.10     12.01 o 
 -11   3   8       68.30       56.03     14.28 o 
 -10   3   8      153.30      119.31     14.62 o 
  -9   3   8       11.45        8.31      9.80 o 
  -8   3   8       49.88       50.17     10.03 o 
  -7   3   8      160.16      155.05     12.60 o 
  -6   3   8       41.03       59.02      9.09 o 
  -5   3   8      428.64      463.18     18.01 o 
  -4   3   8      345.68      293.84     14.41 o 
  -3   3   8        8.24       12.99      6.22 o 
  -2   3   8       70.88       69.04      7.64 o 
  -1   3   8        0.77        2.18      6.30 o 
   0   3   8       48.92       25.63     27.04 o 
   1   3   8        1.36       17.91      6.34 o 
   2   3   8        4.98        7.73      6.89 o 
   3   3   8       74.12       73.89     11.50 o 
   4   3   8        6.08        0.77      7.91 o 
   5   3   8        1.83        6.89      9.38 o 
   6   3   8        9.73       10.45      9.53 o 
   7   3   8        7.10        0.00     10.48 o 
 -13   4   8        5.68       36.38     12.64 o 
 -12   4   8        5.41        8.91     11.98 o 
 -11   4   8       20.03        5.05     12.25 o 
 -10   4   8       85.28      119.63     16.66 o 
  -9   4   8       64.30       67.33      9.57 o 
  -8   4   8      158.56      101.92     11.99 o 
  -7   4   8       29.38       50.37     10.03 o 
  -6   4   8      186.32      210.92     16.80 o 
  -5   4   8        2.55        9.58      8.29 o 
  -4   4   8      561.67      480.15     19.14 o 
  -3   4   8      712.93      570.83     20.35 o 
  -2   4   8      679.45      628.99      6.76 o 
  -1   4   8       94.47       87.14     10.04 o 
   0   4   8      330.54      308.23     11.31 o 
   1   4   8       77.23       51.84     10.31 o 
   2   4   8      488.21      454.30     20.82 o 
   3   4   8        0.57        9.04      9.04 o 
   4   4   8       86.07       64.76     13.82 o 
   5   4   8       78.73       71.64     13.71 o 
   6   4   8       10.92       25.55     10.58 o 
   7   4   8       42.32       45.32     13.43 o 
 -12   5   8       80.84       85.80     17.13 o 
 -11   5   8        4.96       12.68     12.68 o 
 -10   5   8        0.08        3.84     11.73 o 
  -9   5   8       54.06       31.48     12.11 o 
  -8   5   8       80.29       71.29     12.97 o 
  -7   5   8       58.13       67.63     11.25 o 
  -6   5   8       67.03       66.07     11.48 o 
  -5   5   8       74.28       51.03     11.02 o 
  -4   5   8      245.15      238.73     16.02 o 
  -3   5   8       23.71       26.28      9.99 o 
  -2   5   8      196.37      213.78     15.27 o 
  -1   5   8        1.97       19.24      8.32 o 
   0   5   8        6.74        1.81      5.63 o 
   1   5   8       14.91       30.08     10.92 o 
   2   5   8        3.08        1.54      8.67 o 
   3   5   8       34.50       11.17     11.17 o 
   4   5   8       32.16       11.18     11.18 o 
   5   5   8        1.31        0.99     10.72 o 
   6   5   8        0.90       18.34     11.21 o 
 -11   6   8        0.02        3.35     11.06 o 
 -10   6   8      111.76      102.54     16.18 o 
  -9   6   8       29.66       33.99     13.73 o 
  -8   6   8       14.84       21.93     12.19 o 
  -7   6   8        0.03        0.00     10.69 o 
  -6   6   8      160.64      158.82     14.85 o 
  -5   6   8       10.69        3.93      9.72 o 
  -4   6   8      288.45      328.63     19.95 o 
  -3   6   8        3.41        7.05      9.98 o 
  -2   6   8      171.21      207.58     15.28 o 
  -1   6   8      366.11      363.84     21.08 o 
   0   6   8      997.57     1012.33     45.08 o 
   1   6   8      101.01       99.67     10.44 o 
   2   6   8       26.20       23.17     12.56 o 
   3   6   8      302.94      288.63     20.46 o 
   4   6   8      131.31      105.31     16.43 o 
   5   6   8        7.85       12.22     12.22 o 
 -10   7   8       35.13       49.70     15.11 o 
  -9   7   8       23.77       20.25     13.86 o 
  -8   7   8       23.17       28.67     11.70 o 
  -7   7   8      208.47      214.12     10.53 o 
  -6   7   8      200.29      203.65     19.85 o 
  -5   7   8       92.52       87.46     14.85 o 
  -4   7   8       34.21       45.68     12.38 o 
  -3   7   8       54.15       47.60     13.30 o 
  -2   7   8       99.72      146.58     15.04 o 
  -1   7   8        0.35        8.91     12.05 o 
   0   7   8       20.15       35.77      8.62 o 
   1   7   8       33.85       31.11     13.35 o 
   2   7   8       54.85       62.97     10.79 o 
   3   7   8        2.16        0.97     11.27 o 
   4   7   8        0.03       14.22     11.18 o 
  -8   8   8       92.05      107.96     15.78 o 
  -7   8   8       11.10       20.11     12.67 o 
  -6   8   8       54.90       52.22     13.83 o 
  -5   8   8        1.60        3.08     12.54 o 
  -4   8   8        4.21       22.52     12.42 o 
  -3   8   8       11.83       54.07     13.62 o 
  -2   8   8      326.20      309.74     12.48 o 
  -1   8   8      106.25       88.64     18.25 o 
   0   8   8       18.49        4.11      9.25 o 
   1   8   8      131.02      117.20     17.43 o 
   2   8   8       87.96       98.69     15.19 o 
  -5   9   8       31.35       29.33     14.76 o 
  -4   9   8       45.70       52.50     15.74 o 
  -3   9   8       43.34       48.65     14.96 o 
  -2   9   8       39.10       32.18     16.44 o 
  -1   9   8        5.77        1.09     11.96 o 
 -13   1   9       33.25       22.15     11.68 o 
 -12   1   9      109.53       85.46     15.98 o 
 -11   1   9       48.73       45.76      9.77 o 
 -10   1   9        0.36        9.79      9.79 o 
  -9   1   9      205.81      183.45     15.27 o 
  -8   1   9      658.15      675.56     23.50 o 
  -7   1   9      124.94      124.47     12.54 o 
  -6   1   9      635.74      645.39     21.36 o 
  -5   1   9        0.49        0.54      7.06 o 
  -4   1   9      304.25      267.84     14.10 o 
  -3   1   9        9.94        2.09      6.36 o 
  -2   1   9      191.38      206.21     12.63 o 
  -1   1   9       45.86       40.00      7.29 o 
   0   1   9       65.71       47.07      5.74 o 
   1   1   9     1104.15     1123.03     28.53 o 
   2   1   9        8.45       15.11      7.84 o 
   3   1   9      265.05      227.98     15.45 o 
   4   1   9      153.05      157.84     15.32 o 
   5   1   9      253.10      322.77     22.02 o 
   6   1   9       34.74       55.88     13.81 o 
   7   1   9       60.33       43.53     16.98 o 
 -13   2   9       12.10       20.49     15.81 o 
 -12   2   9        1.42       13.44     11.94 o 
 -11   2   9        3.34       26.16     10.92 o 
 -10   2   9       54.13       38.70     12.45 o 
  -9   2   9      145.24      124.08     15.28 o 
  -8   2   9       15.21        8.99      9.47 o 
  -7   2   9       10.28       10.88      8.14 o 
  -6   2   9        4.30        6.07      8.86 o 
  -5   2   9     1285.04     1159.13     27.99 o 
  -4   2   9      486.06      552.31     19.47 o 
  -3   2   9      102.82       77.25      9.41 o 
  -2   2   9      354.34      409.48     16.53 o 
  -1   2   9      365.62      299.58     15.14 o 
   0   2   9      141.08       91.45     72.89 o 
   1   2   9       20.96       28.83      9.14 o 
   2   2   9       91.90       83.28     12.03 o 
   3   2   9      100.35      126.47     13.46 o 
   4   2   9        1.27        6.80      9.39 o 
   5   2   9        7.22        2.86     10.94 o 
   6   2   9        4.37        2.08     11.52 o 
   7   2   9       24.75       13.43     13.43 o 
 -13   3   9       47.86       55.30     14.08 o 
 -12   3   9       40.61       42.00     15.43 o 
 -11   3   9      289.57      208.04     19.35 o 
 -10   3   9      338.41      392.09     22.25 o 
  -9   3   9       86.99       74.88     12.85 o 
  -8   3   9        3.50       13.35      8.15 o 
  -7   3   9      214.72      247.49     15.72 o 
  -6   3   9     1202.22     1080.41     29.30 o 
  -5   3   9      145.48      112.17     11.89 o 
  -4   3   9     1035.73     1146.84     28.68 o 
  -3   3   9       31.29       26.54      8.21 o 
  -2   3   9       16.53       25.00      6.21 o 
  -1   3   9      433.79      455.99     19.32 o 
   0   3   9       45.57       47.32      6.89 o 
   1   3   9       32.85       41.82     10.37 o 
   2   3   9       90.78       95.33     12.99 o 
   3   3   9      356.97      412.56     21.02 o 
   4   3   9       10.32       17.59      9.54 o 
   5   3   9      100.57      115.36     13.49 o 
   6   3   9       62.88       41.64     14.15 o 
 -12   4   9       70.26       90.96     16.13 o 
 -11   4   9       46.14       29.82     13.96 o 
 -10   4   9        2.46        1.86     10.46 o 
  -9   4   9        9.20        1.72      9.73 o 
  -8   4   9       23.27       20.81      9.06 o 
  -7   4   9       39.02       45.84     11.80 o 
  -6   4   9      410.08      421.71     20.64 o 
  -5   4   9       93.84       98.38     12.92 o 
  -4   4   9       60.69       80.49     11.19 o 
  -3   4   9      661.38      649.55     23.96 o 
  -2   4   9      301.85      305.04     16.93 o 
  -1   4   9       31.25       16.15      9.53 o 
   0   4   9      150.93      129.36     87.83 o 
   1   4   9      429.94      455.54     21.66 o 
   2   4   9       23.48       19.25     10.02 o 
   3   4   9        4.63        5.99      9.44 o 
   4   4   9       39.13       50.07     11.99 o 
   5   4   9       28.10       10.94     11.93 o 
   6   4   9       42.49       40.42     13.41 o 
 -12   5   9       41.03       51.44     15.56 o 
 -11   5   9       14.98        7.54     14.26 o 
 -10   5   9        3.15        1.96     11.35 o 
  -9   5   9      279.82      309.31     21.06 o 
  -8   5   9      392.27      377.49     22.34 o 
  -7   5   9       26.29       29.04     10.31 o 
  -6   5   9       41.30       46.43     10.63 o 
  -5   5   9       36.01       44.65     11.89 o 
  -4   5   9      394.13      340.86     19.34 o 
  -3   5   9      194.02      218.76      9.11 o 
  -2   5   9      538.06      592.96     25.43 o 
  -1   5   9      114.26      124.07     10.94 o 
   0   5   9       52.18       52.02      8.11 o 
   1   5   9       78.22      103.56     12.86 o 
   2   5   9       10.22        0.88     10.50 o 
   3   5   9        7.53        3.65     10.73 o 
   4   5   9       26.04       46.06     13.77 o 
   5   5   9      161.97      129.68     17.16 o 
 -11   6   9       10.13       11.36     13.52 o 
 -10   6   9        1.81        0.00     12.21 o 
  -9   6   9        8.30        6.98     11.74 o 
  -8   6   9       76.57       57.11     13.34 o 
  -7   6   9       18.66       30.26     12.18 o 
  -6   6   9       79.44       84.86     10.76 o 
  -5   6   9        4.42       26.49     10.76 o 
  -4   6   9       94.02       78.01     11.88 o 
  -3   6   9       24.21       33.99     10.19 o 
  -2   6   9       24.80       22.64     10.50 o 
  -1   6   9       88.42       88.25     14.81 o 
   0   6   9        4.34       14.46     11.11 o 
   1   6   9       41.97       11.19     11.19 o 
   2   6   9        0.15        2.86     11.52 o 
   3   6   9        0.56        6.94      9.77 o 
   4   6   9        0.19       13.15     13.15 o 
  -9   7   9        0.21       10.72     12.21 o 
  -8   7   9       48.03        8.22     10.93 o 
  -7   7   9       14.41        6.02     11.82 o 
  -6   7   9       52.29       44.95     12.56 o 
  -5   7   9        2.17        4.96     10.97 o 
  -4   7   9       19.16       31.67     10.94 o 
  -3   7   9        3.42       14.71     12.17 o 
  -2   7   9       93.64       96.59     14.29 o 
  -1   7   9       10.13       25.27     11.26 o 
   0   7   9       72.99       53.82     35.28 o 
   1   7   9        0.71        6.03     10.97 o 
   2   7   9        4.38        2.04     12.16 o 
   3   7   9       37.79       33.63     13.18 o 
  -7   8   9        0.57        0.00     14.00 o 
  -6   8   9        0.33       13.17     13.17 o 
  -5   8   9        0.24       14.09     14.09 o 
  -4   8   9       14.53        3.31     13.88 o 
  -3   8   9        3.05       11.98     12.61 o 
  -2   8   9       34.85       35.53     14.86 o 
  -1   8   9       34.81       56.55     14.29 o 
   0   8   9       34.79       55.69      9.56 o 
 -13   0  10       31.96       16.29     11.17 o 
 -12   0  10        0.04       18.00      9.77 o 
 -11   0  10       27.63       19.10     13.70 o 
 -10   0  10      380.67      390.32     21.64 o 
  -9   0  10        3.68       13.71      9.21 o 
  -8   0  10       13.00        6.41      9.05 o 
  -7   0  10     2128.76     1970.25     39.41 o 
  -6   0  10      648.82      703.14     23.52 o 
  -5   0  10      349.49      355.45     16.49 o 
  -4   0  10        3.76        1.21      7.11 o 
  -3   0  10     1805.81     1663.65     33.62 o 
  -2   0  10      343.65      351.68     17.10 o 
  -1   0  10      848.72      898.30     26.87 o 
   0   0  10     1419.13     1271.42     22.36 o 
   1   0  10       71.48      102.92     11.06 o 
   2   0  10      430.91      474.91     22.52 o 
   3   0  10      528.48      477.22     23.68 o 
   4   0  10        1.22        2.95      9.05 o 
   5   0  10       39.55       31.37     11.44 o 
   6   0  10      652.70      707.32     34.71 o 
 -13   1  10       89.97       79.12     15.37 o 
 -12   1  10       51.44       91.18     14.42 o 
 -11   1  10       33.79       30.93     11.33 o 
 -10   1  10        7.33        6.00     10.12 o 
  -9   1  10       34.99       47.37     11.11 o 
  -8   1  10       47.70       77.84     13.46 o 
  -7   1  10      720.63      634.64     23.88 o 
  -6   1  10      727.24      900.83     26.73 o 
  -5   1  10      368.51      295.01     17.10 o 
  -4   1  10      182.53      237.72     15.23 o 
  -3   1  10      352.11      311.67     16.52 o 
  -2   1  10       82.84       97.79     11.44 o 
  -1   1  10      667.75      640.90     22.41 o 
   0   1  10       75.38       79.78      8.02 o 
   1   1  10       33.73       57.88      9.91 o 
   2   1  10      134.54      118.11     12.42 o 
   3   1  10        8.65       13.10      9.67 o 
   4   1  10       12.70       24.97      8.60 o 
   5   1  10       13.88        5.43     12.71 o 
   6   1  10        0.00        3.55     13.50 o 
 -13   2  10       11.99       10.36     13.00 o 
 -12   2  10      105.49       84.77     16.70 o 
 -11   2  10       20.88       58.31     12.12 o 
 -10   2  10       24.86        6.21     12.01 o 
  -9   2  10      257.21      316.35     19.46 o 
  -8   2  10      497.29      486.40     22.79 o 
  -7   2  10       46.57       51.96     11.42 o 
  -6   2  10       14.35       14.04      8.45 o 
  -5   2  10     1018.75      993.23     28.98 o 
  -4   2  10      227.08      245.89     15.04 o 
  -3   2  10      834.98      862.97     26.71 o 
  -2   2  10      290.86      259.50     16.14 o 
  -1   2  10      506.78      485.95     20.74 o 
   0   2  10        4.44        2.84      6.13 o 
   1   2  10      375.86      441.74     21.80 o 
   2   2  10      152.84      150.87     14.24 o 
   3   2  10        8.83        1.79     10.84 o 
   4   2  10      423.32      417.23     24.33 o 
   5   2  10      334.72      312.76     23.27 o 
   6   2  10        4.22       23.47     11.84 o 
 -12   3  10        6.63       14.26     12.99 o 
 -11   3  10        0.20        1.99     11.80 o 
 -10   3  10        4.20        5.67     11.23 o 
  -9   3  10       20.33       33.24      9.89 o 
  -8   3  10       16.21       17.30      9.81 o 
  -7   3  10       19.83       35.30      9.08 o 
  -6   3  10       47.55       48.49      9.38 o 
  -5   3  10      316.03      322.63     17.66 o 
  -4   3  10      424.63      446.39     20.66 o 
  -3   3  10      255.78      263.60     16.36 o 
  -2   3  10       73.56       65.22     10.85 o 
  -1   3  10        8.66        2.27      8.49 o 
   0   3  10       48.61       14.24      8.44 o 
   1   3  10       62.03       62.69     10.97 o 
   2   3  10        1.50        4.23      9.24 o 
   3   3  10        0.57        1.79      9.61 o 
   4   3  10        5.67        1.99      9.98 o 
   5   3  10        3.94       19.97     10.98 o 
 -12   4  10        0.29        4.63     14.62 o 
 -11   4  10       54.29       36.31     16.43 o 
 -10   4  10       70.86       55.76     13.60 o 
  -9   4  10        5.77        3.71     11.98 o 
  -8   4  10        2.22        2.68     11.22 o 
  -7   4  10        0.01       11.96      8.45 o 
  -6   4  10       62.41       58.70     10.55 o 
  -5   4  10      274.16      303.93     19.15 o 
  -4   4  10      364.38      356.84     20.45 o 
  -3   4  10       69.07       84.29     12.71 o 
  -2   4  10        0.09       23.13      8.01 o 
  -1   4  10      337.54      386.61     20.24 o 
   0   4  10       15.99        7.92     10.72 o 
   1   4  10       31.94        9.49     10.87 o 
   2   4  10        0.14        7.21      9.98 o 
   3   4  10       54.09       65.06     13.55 o 
   4   4  10       11.91       13.23      9.37 o 
   5   4  10       16.65        8.60     11.52 o 
 -11   5  10       18.50       31.28     13.05 o 
 -10   5  10       34.91       49.64     14.61 o 
  -9   5  10        6.69        7.06     12.77 o 
  -8   5  10        0.01        2.92     10.43 o 
  -7   5  10        4.53        7.46     11.86 o 
  -6   5  10        0.25        9.93      9.93 o 
  -5   5  10       51.14       52.03     13.13 o 
  -4   5  10      144.67      174.29     17.43 o 
  -3   5  10        6.54       11.62     11.62 o 
  -2   5  10       46.33       42.82     10.73 o 
  -1   5  10        1.57        4.37     10.06 o 
   0   5  10        6.20        0.43      6.65 o 
   1   5  10       16.28        0.00     12.02 o 
   2   5  10        0.01       10.87     10.87 o 
   3   5  10        9.35        9.14     11.98 o 
   4   5  10        4.84        9.50     11.44 o 
 -10   6  10       45.69       53.60     15.42 o 
  -9   6  10        3.63        1.03     12.71 o 
  -8   6  10       18.13       40.83     11.31 o 
  -7   6  10      119.66      137.09     17.08 o 
  -6   6  10       74.46       89.57     14.16 o 
  -5   6  10        8.82        1.94     13.37 o 
  -4   6  10        0.22        2.89     10.32 o 
  -3   6  10       80.21      103.87     14.66 o 
  -2   6  10      139.48      140.97     12.32 o 
  -1   6  10        7.60        2.87     11.47 o 
   0   6  10        1.76        9.06      7.47 o 
   1   6  10       34.26       47.94     12.91 o 
   2   6  10        2.05        7.25     10.48 o 
   3   6  10       79.59       50.96     15.42 o 
  -8   7  10        2.71       28.06     12.43 o 
  -7   7  10       25.71       31.25     14.61 o 
  -6   7  10       11.56       17.66     13.46 o 
  -5   7  10        5.33        6.62     12.26 o 
  -4   7  10       22.11       25.94     14.27 o 
  -3   7  10       93.71       70.47     16.52 o 
  -2   7  10      107.45      130.99     16.93 o 
  -1   7  10       17.53        5.31     12.56 o 
   0   7  10        0.64       11.03     11.03 o 
   1   7  10        0.01        6.45     12.60 o 
  -4   8  10       45.30       36.51     16.12 o 
  -3   8  10        1.39        0.00     12.71 o 
 -12   1  11       32.43       45.29     13.24 o 
 -11   1  11       37.46       12.79     12.08 o 
 -10   1  11       63.87       32.12     11.61 o 
  -9   1  11      527.09      477.37     23.72 o 
  -8   1  11      942.96      999.84     31.36 o 
  -7   1  11        0.01        2.39      9.58 o 
  -6   1  11      117.22      108.90     11.72 o 
  -5   1  11       16.92       15.19      9.15 o 
  -4   1  11        0.18        8.26      8.26 o 
  -3   1  11        8.51        8.35      8.46 o 
  -2   1  11       52.26       54.93     12.02 o 
  -1   1  11      138.27      147.08     14.14 o 
   0   1  11       69.34       72.40      9.36 o 
   1   1  11      251.27      296.03     19.18 o 
   2   1  11      184.52      160.23     17.30 o 
   3   1  11      282.94      271.11     21.07 o 
   4   1  11      121.16      142.30     16.07 o 
   5   1  11      133.89      138.24     18.78 o 
 -12   2  11       16.65        9.88     13.27 o 
 -11   2  11        5.61       18.39     12.22 o 
 -10   2  11       16.96       22.12     12.19 o 
  -9   2  11      132.32      123.62     15.55 o 
  -8   2  11        2.40        5.23     10.87 o 
  -7   2  11        4.98        6.69     10.40 o 
  -6   2  11       62.33       79.38     12.41 o 
  -5   2  11      119.11      104.71     12.53 o 
  -4   2  11       32.08       56.63     11.06 o 
  -3   2  11       16.03       18.38     10.06 o 
  -2   2  11      459.85      468.29     21.25 o 
  -1   2  11      180.66      193.30     14.59 o 
   0   2  11      464.17      470.77     16.43 o 
   1   2  11      107.44       82.39     13.72 o 
   2   2  11        3.43       19.39      9.45 o 
   3   2  11       91.89       68.98     12.88 o 
   4   2  11      134.66      139.84     19.00 o 
 -12   3  11       15.19       14.91     14.91 o 
 -11   3  11      205.99      191.40     20.79 o 
 -10   3  11      333.90      326.62     24.06 o 
  -9   3  11       90.08       83.78     14.31 o 
  -8   3  11        4.27       27.83     10.92 o 
  -7   3  11      330.70      293.48     19.33 o 
  -6   3  11      418.12      461.22     23.23 o 
  -5   3  11       51.41       32.79      9.76 o 
  -4   3  11       10.06       11.08     10.65 o 
  -3   3  11      348.87      330.06     20.25 o 
  -2   3  11       10.88       10.19     11.21 o 
  -1   3  11       54.10       51.42     10.55 o 
   0   3  11      187.94      184.68     11.62 o 
   1   3  11       96.13       82.97     13.03 o 
   2   3  11       90.80       90.79     15.66 o 
   3   3  11       84.61       88.77     16.11 o 
   4   3  11       12.72        7.46     12.28 o 
 -11   4  11       37.13       76.24     13.55 o 
 -10   4  11       58.99       59.85     15.12 o 
  -9   4  11       11.74       21.61     11.13 o 
  -8   4  11       18.31       29.85     11.65 o 
  -7   4  11       74.13       82.33     13.28 o 
  -6   4  11        0.83        7.59     10.95 o 
  -5   4  11       74.67      117.39     14.95 o 
  -4   4  11       76.99       35.87     13.74 o 
  -3   4  11        3.16       11.44     11.44 o 
  -2   4  11       18.85        3.65     11.44 o 
  -1   4  11       11.18       25.55     10.21 o 
   0   4  11      118.11       59.02     38.20 o 
   1   4  11      251.50      236.16     20.40 o 
   2   4  11      413.19      372.37     24.46 o 
   3   4  11      254.76      182.58     19.54 o 
 -10   5  11        3.80        5.65     12.15 o 
  -9   5  11       65.02       79.02     15.86 o 
  -8   5  11       73.09       84.66     16.43 o 
  -7   5  11       46.41       54.61     12.48 o 
  -6   5  11       43.18       67.06     14.42 o 
  -5   5  11      278.08      294.97     20.55 o 
  -4   5  11       92.62      109.74     14.36 o 
  -3   5  11        0.27        2.99     10.91 o 
  -2   5  11      120.72       71.43     14.77 o 
  -1   5  11      140.39      116.64     16.11 o 
   0   5  11       20.60       12.27      9.87 o 
   1   5  11       35.69       10.20     13.09 o 
   2   5  11       34.63       26.15     13.57 o 
  -9   6  11        0.96        2.32     11.51 o 
  -8   6  11       17.74       21.82     12.64 o 
  -7   6  11        0.94        1.10     12.74 o 
  -6   6  11       21.57       23.48     12.07 o 
  -5   6  11        4.08        1.11     12.93 o 
  -4   6  11        3.73       15.29     15.29 o 
  -3   6  11        9.10       19.19     12.00 o 
  -2   6  11       30.13       16.84     11.72 o 
  -1   6  11       22.32       30.54     13.07 o 
   0   6  11       10.37        1.42      8.63 o 
   1   6  11       23.77       16.12     13.77 o 
  -6   7  11        0.16        9.65     12.95 o 
  -5   7  11        2.03        9.54     13.16 o 
  -4   7  11       18.30       16.35     14.08 o 
  -3   7  11       37.85       16.09     15.45 o 
  -2   7  11        0.24       13.11     13.11 o 
 -12   0  12       15.65       13.64      9.64 o 
 -11   0  12        0.12        0.97      9.14 o 
 -10   0  12       35.43       23.70     10.45 o 
  -9   0  12       14.07        3.60     10.80 o 
  -8   0  12       23.06       27.27     11.68 o 
  -7   0  12       22.09       18.01     10.59 o 
  -6   0  12        1.71       27.04      8.59 o 
  -5   0  12       90.19       63.86     11.75 o 
  -4   0  12      540.83      500.43     24.15 o 
  -3   0  12     1006.96     1068.21     34.11 o 
  -2   0  12      563.05      511.30     25.43 o 
  -1   0  12       23.95       31.41      9.58 o 
   0   0  12      314.37      189.80    137.26 o 
   1   0  12      253.47      214.57     17.42 o 
   2   0  12       66.13       51.88     11.25 o 
   3   0  12       30.06       52.64     13.20 o 
 -12   1  12       29.31       16.29     14.52 o 
 -11   1  12      146.72       83.00     15.56 o 
 -10   1  12      127.05      163.72     16.20 o 
  -9   1  12      110.70       67.85     13.61 o 
  -8   1  12       24.56       36.12     10.98 o 
  -7   1  12       15.72        6.33     10.36 o 
  -6   1  12        0.94        4.50     10.04 o 
  -5   1  12       96.94       77.02     13.23 o 
  -4   1  12        0.41        2.63      9.53 o 
  -3   1  12        4.28        8.83     10.19 o 
  -2   1  12        5.64        6.27     11.32 o 
  -1   1  12       74.90       77.79     13.92 o 
   0   1  12        7.23       21.20      7.12 o 
   1   1  12        2.34       13.50      9.80 o 
   2   1  12       42.12       60.86     13.57 o 
   3   1  12      101.14      121.09     14.86 o 
 -11   2  12       33.56       39.07     13.30 o 
 -10   2  12       11.95        3.10     12.63 o 
  -9   2  12       14.80        7.02     11.11 o 
  -8   2  12        3.95        2.02      9.65 o 
  -7   2  12       46.47       58.54     10.30 o 
  -6   2  12       31.50       13.27     11.43 o 
  -5   2  12      263.00      300.25     20.62 o 
  -4   2  12       32.37       19.41      9.75 o 
  -3   2  12       45.44       42.35     11.22 o 
  -2   2  12      183.85      192.67     16.46 o 
  -1   2  12      263.56      300.13     21.01 o 
   0   2  12        0.12        0.28     15.19 o 
   1   2  12        3.54        0.00      9.67 o 
   2   2  12      301.10      311.59     21.27 o 
   3   2  12       28.90       15.00     12.75 o 
 -11   3  12        1.38       19.29     11.42 o 
 -10   3  12       38.65       17.52     14.14 o 
  -9   3  12        1.55       18.12      9.33 o 
  -8   3  12       20.56       28.06     11.85 o 
  -7   3  12      130.66      148.07     16.04 o 
  -6   3  12       41.46       52.23     14.46 o 
  -5   3  12        1.87        6.93     10.58 o 
  -4   3  12       19.47       25.38     10.46 o 
  -3   3  12       21.03       26.13     12.21 o 
  -2   3  12       15.32        0.95     11.33 o 
  -1   3  12       19.63       37.82     10.79 o 
   0   3  12        8.84       14.15      7.91 o 
   1   3  12      164.64      125.62     17.87 o 
   2   3  12       19.96        6.26     13.12 o 
 -10   4  12       31.37       30.12     14.80 o 
  -9   4  12      126.88      137.94     18.25 o 
  -8   4  12        0.89        2.21     11.61 o 
  -7   4  12      120.46      154.97     17.66 o 
  -6   4  12        4.25        5.38     13.35 o 
  -5   4  12       91.95      109.77     15.85 o 
  -4   4  12       15.37       16.60     12.87 o 
  -3   4  12        0.25        0.00     10.66 o 
  -2   4  12      198.14      239.85     19.77 o 
  -1   4  12       37.26        4.11     14.47 o 
   0   4  12      144.06      140.52     15.31 o 
   1   4  12        1.50        2.07     12.81 o 
  -9   5  12        5.75        0.00     13.16 o 
  -8   5  12       13.08        2.34     13.68 o 
  -7   5  12       32.96       26.79     15.66 o 
  -6   5  12        1.14        5.76     12.31 o 
  -5   5  12       14.07       21.41     12.44 o 
  -4   5  12       33.60       34.37     13.11 o 
  -3   5  12       27.95       23.99     12.36 o 
  -2   5  12       24.74       29.00     12.46 o 
  -1   5  12        3.49       12.32     12.32 o 
   0   5  12       15.65       14.08      8.93 o 
  -6   6  12       57.91       47.82     13.91 o 
  -5   6  12        4.19        4.79     14.80 o 
  -4   6  12       80.86       90.67     15.71 o 
  -3   6  12       40.15       11.58     16.15 o 
  -2   6  12        1.74        4.54     11.55 o 
 -10   1  13        5.44       15.07     11.32 o 
  -9   1  13       29.76       22.09     14.45 o 
  -8   1  13        3.15        1.05     11.04 o 
  -7   1  13       17.34        8.22     12.16 o 
  -6   1  13      157.26      125.14     15.82 o 
  -5   1  13      145.73      161.60     17.45 o 
  -4   1  13        5.04        2.03     13.17 o 
  -3   1  13       26.21       25.05     12.57 o 
  -2   1  13      235.81      213.01     19.11 o 
  -1   1  13        0.02        9.18     11.51 o 
   0   1  13      155.39      177.73     12.71 o 
   1   1  13        7.27        6.40     12.71 o 
 -10   2  13        2.05        2.30     13.05 o 
  -9   2  13        0.11       11.11     13.14 o 
  -8   2  13        9.43        5.45     11.76 o 
  -7   2  13        2.38       15.23     11.03 o 
  -6   2  13       62.11       65.33     13.64 o 
  -5   2  13      183.17      261.59     21.55 o 
  -4   2  13      350.03      322.80     24.58 o 
  -3   2  13        7.77        5.14     11.36 o 
  -2   2  13        3.94        4.20     12.28 o 
  -1   2  13        3.64       11.47     12.81 o 
   0   2  13       12.30        3.05      8.25 o 
   1   2  13      113.11      121.47     16.66 o 
  -9   3  13        8.40        2.40     12.78 o 
  -8   3  13       30.85       26.61     14.37 o 
  -7   3  13       45.11       51.51     15.00 o 
  -6   3  13       10.29        7.91     12.43 o 
  -5   3  13       54.36       66.75     14.47 o 
  -4   3  13      481.16      551.03     29.02 o 
  -3   3  13      272.08      300.56     23.19 o 
  -2   3  13        3.61        9.66     10.72 o 
  -1   3  13       31.84        1.02     13.38 o 
   0   3  13      357.67      244.47    167.21 o 
  -8   4  13       67.70       67.35     16.78 o 
  -7   4  13      118.98      135.54     18.45 o 
  -6   4  13      237.16      204.96     20.63 o 
  -5   4  13        7.65       32.80     11.72 o 
  -4   4  13        2.12        0.00     12.26 o 
  -3   4  13       23.54       51.92     13.44 o 
  -2   4  13       33.96        1.14     13.66 o 
  -1   4  13       15.05        3.34     12.53 o 
  -6   5  13       80.76      106.65     18.50 o 
  -5   5  13       66.75       39.40     15.44 o 
  -4   5  13       11.06       10.83     12.35 o 
  -9   0  14        0.03        7.58     10.62 o 
  -8   0  14        8.37       26.96     12.17 o 
  -7   0  14       24.66       53.71     13.00 o 
  -6   0  14      232.56      229.19     22.10 o 
  -5   0  14      113.06       80.11     16.23 o 
  -4   0  14      620.61      658.40     31.28 o 
  -3   0  14       69.02       48.78     14.14 o 
  -2   0  14        2.19        1.09     11.96 o 
  -1   0  14      451.31      426.31     25.31 o 
  -9   1  14      101.71      106.95     17.94 o 
  -8   1  14      187.77      113.37     18.05 o 
  -7   1  14      260.13      255.23     23.72 o 
  -6   1  14      316.83      294.51     24.42 o 
  -5   1  14      239.19      227.22     20.78 o 
  -4   1  14       50.90       58.09     14.66 o 
  -3   1  14       10.62        1.15     11.86 o 
  -2   1  14        0.27       12.29     12.29 o 
  -1   1  14        2.04        7.78     12.35 o 
  -8   2  14      123.94      126.62     17.57 o 
  -7   2  14        8.97        9.58     12.35 o 
  -6   2  14      228.68      305.04     23.54 o 
  -5   2  14       21.28       17.62     14.84 o 
  -4   2  14       38.31       60.21     13.83 o 
  -3   2  14      190.85      166.90     20.08 o 
  -2   2  14      758.46      758.99     33.12 o 
  -6   3  14        0.18       11.19     14.13 o 
  -5   3  14        5.34       13.50     13.50 o 
  -4   3  14       56.48       85.11     15.73 o 
  -3   3  14       67.35       52.94     17.40 o 
                                                 
